# Supplementary material for: (Z)-N′-Hy­droxy-4-(trifluoro­meth­yl)benzimidamide
Source: Acta Crystallogr Sect E Struct Rep Online. 2011 Mar 12;67(Pt 4):o859. doi: 10.1107/S1600536811005022 (PMC3099844; doi:10.1107/S1600536811005022)
Supplement: Supplementary file 2 [file e-67-0o859-Isup2.hkl]

# 
# h,k,l, Fc-squared, Fo-squared, sigma(Fo-squared) and status flag 
# 
data_I
_shelx_title ' lf6 in P 21/c' 
_shelx_refln_list_code          4 
_shelx_F_calc_maximum      154.85 
_exptl_crystal_F_000       416.00 
_reflns_d_resolution_high  0.7719 
 
loop_ 
 _symmetry_equiv_pos_as_xyz 
 'x, y, z' 
 '-x, y+1/2, -z+1/2' 
 '-x, -y, -z' 
 'x, -y-1/2, z-1/2' 
 
_cell_length_a     9.8706 
_cell_length_b    11.2540 
_cell_length_c     8.4033 
_cell_angle_alpha  90.000 
_cell_angle_beta  104.610 
_cell_angle_gamma  90.000 
 
_shelx_F_squared_multiplier     1.000 
 
loop_ 
 _refln_index_h 
 _refln_index_k 
 _refln_index_l 
 _refln_F_squared_calc 
 _refln_F_squared_meas 
 _refln_F_squared_sigma 
 _refln_observed_status 
   2   0   0     4291.50     4123.57    161.12 o 
   3   0   0     2363.85     2110.56     59.13 o 
   4   0   0      256.50      268.09      4.64 o 
   5   0   0      202.16      195.07      3.43 o 
   6   0   0     1382.46     1457.86     39.37 o 
   7   0   0      276.21      295.76      4.79 o 
   8   0   0      332.17      359.11     16.62 o 
   9   0   0        3.83        3.55      0.71 o 
  10   0   0      119.54      120.14      5.96 o 
  11   0   0        0.09        0.99      1.62 o 
  12   0   0        0.22        1.37      3.39 o 
   2   1   0        7.98        7.50      0.38 o 
   3   1   0     3229.61     3041.40     74.45 o 
   4   1   0      701.98      664.92      9.52 o 
   5   1   0      509.80      513.16      6.57 o 
   6   1   0       33.88       34.00      1.30 o 
   7   1   0       40.05       40.69      0.94 o 
   8   1   0        2.49        2.50      0.51 o 
   9   1   0       46.72       47.35      1.33 o 
  10   1   0       22.08       25.14      1.72 o 
  11   1   0        6.45        5.04      0.88 o 
  12   1   0        2.49        4.14      0.97 o 
   0   2   0     1608.87     1326.43     34.82 o 
   1   2   0      490.16      461.60      6.11 o 
   2   2   0       36.13       32.26      0.72 o 
   3   2   0      267.92      275.27      3.11 o 
   4   2   0      113.59      114.82      1.60 o 
   5   2   0      143.25      157.84      2.17 o 
   6   2   0       47.90       45.37      1.47 o 
   7   2   0        9.86       10.98      0.70 o 
   8   2   0        0.00        0.96      0.61 o 
   9   2   0        1.65        1.38      0.57 o 
  10   2   0        1.42        0.13      0.69 o 
  11   2   0        0.94        0.18      0.76 o 
  12   2   0        1.20        1.64      1.23 o 
   1   3   0      156.19      155.04      2.41 o 
   2   3   0        9.95       10.11      0.53 o 
   3   3   0        1.81        2.87      0.43 o 
   4   3   0        0.01        0.01      0.28 o 
   5   3   0       62.64       57.64      1.03 o 
   6   3   0       62.59       62.56      1.47 o 
   7   3   0       10.32       10.55      0.74 o 
   8   3   0      153.33      162.73      3.51 o 
   9   3   0       11.23       10.22      0.70 o 
  10   3   0        0.85        1.65      0.67 o 
  11   3   0        1.30        1.28      0.86 o 
  12   3   0        2.49        3.45      0.77 o 
   0   4   0        5.57        4.12      0.70 o 
   1   4   0        9.97        8.15      0.54 o 
   2   4   0     1378.12     1338.10     28.00 o 
   3   4   0      353.23      373.04      5.54 o 
   4   4   0        1.95        3.20      0.62 o 
   5   4   0      103.08      106.49      1.67 o 
   6   4   0        5.44        5.93      0.57 o 
   7   4   0       45.95       52.96      1.91 o 
   8   4   0      329.64      335.09      7.58 o 
   9   4   0        0.03       -0.61      0.61 o 
  10   4   0        3.02        4.87      0.75 o 
  11   4   0        2.61        4.08      1.04 o 
   1   5   0        8.47       11.04      0.55 o 
   2   5   0      188.81      191.16      2.77 o 
   3   5   0     1569.75     1689.52     41.37 o 
   4   5   0        7.98        6.76      0.56 o 
   5   5   0        0.01        0.19      0.46 o 
   6   5   0      110.73      125.50      3.52 o 
   7   5   0      163.63      158.52      3.34 o 
   8   5   0      110.60      107.97      4.79 o 
   9   5   0       90.23       95.99      2.47 o 
  10   5   0       22.54       25.53      1.50 o 
  11   5   0        0.00       -1.08      1.08 o 
   0   6   0     1287.08     1131.25     36.44 o 
   1   6   0       37.45       41.01      1.50 o 
   2   6   0        0.08        6.90      2.12 o 
   3   6   0      286.36      280.27      5.23 o 
   4   6   0        6.17        7.55      0.88 o 
   5   6   0       12.18       12.65      1.06 o 
   6   6   0       30.30       32.90      1.09 o 
   7   6   0      119.71      132.30      3.45 o 
   8   6   0       25.20       27.10      1.45 o 
   9   6   0        0.31        0.19      0.79 o 
  10   6   0        0.20        0.37      0.65 o 
  11   6   0        0.34        1.77      2.36 o 
   1   7   0       95.54       88.33      2.07 o 
   2   7   0        0.10        0.26      0.68 o 
   3   7   0      104.31      106.17      2.51 o 
   4   7   0        3.25        3.88      0.86 o 
   5   7   0        3.01        3.42      0.95 o 
   6   7   0        8.20        7.70      0.89 o 
   7   7   0        8.94        6.13      0.91 o 
   8   7   0        7.11        6.17      0.91 o 
   9   7   0        0.87        1.29      1.57 o 
  10   7   0        0.00        1.33      1.72 o 
   0   8   0        2.97        2.56      1.55 o 
   1   8   0       45.38       45.55      1.63 o 
   2   8   0        0.95        1.42      0.70 o 
   3   8   0        2.29        1.25      0.68 o 
   4   8   0        6.93        7.00      0.76 o 
   5   8   0        4.51        3.23      0.87 o 
   6   8   0       19.00       17.24      1.15 o 
   7   8   0        5.11        4.18      0.90 o 
   8   8   0        2.84        3.14      1.17 o 
   9   8   0        0.07        0.72      0.96 o 
  10   8   0        1.66        0.34      1.41 o 
   1   9   0      255.84      249.13      6.02 o 
   2   9   0       86.99       85.41      2.71 o 
   3   9   0        1.58        2.49      0.80 o 
   4   9   0        0.37        0.34      0.98 o 
   5   9   0       95.05       85.84      2.47 o 
   6   9   0       11.84       11.00      1.36 o 
   7   9   0        2.28        2.31      0.90 o 
   8   9   0        7.58        6.12      1.29 o 
   9   9   0        0.04       -1.32      1.95 o 
   0  10   0      644.92      627.30     24.29 o 
   1  10   0       18.35       23.15      1.79 o 
   2  10   0        0.02        0.46      0.96 o 
   3  10   0        2.66        3.44      1.03 o 
   4  10   0        0.17        0.22      0.95 o 
   5  10   0        0.26        0.53      1.01 o 
   6  10   0       42.44       39.56      2.08 o 
   7  10   0        7.19        5.86      1.00 o 
   8  10   0        0.05        0.63      1.32 o 
   1  11   0       22.65       21.68      1.63 o 
   2  11   0        0.88        1.37      0.99 o 
   3  11   0        1.99        1.30      1.01 o 
   4  11   0        0.22        1.12      1.30 o 
   5  11   0       22.17       17.02      1.88 o 
   6  11   0        1.61        0.91      1.07 o 
   7  11   0        0.45        1.57      1.19 o 
   8  11   0        1.52        2.21      2.55 o 
   0  12   0       23.87       26.13      3.96 o 
   1  12   0        1.68        2.81      1.29 o 
   2  12   0        5.73        6.05      1.19 o 
   3  12   0        0.07        0.40      1.03 o 
   4  12   0        1.04        2.11      1.03 o 
   5  12   0        0.28        0.86      0.99 o 
   6  12   0        1.64        1.21      1.31 o 
   7  12   0        0.23       -0.89      2.17 o 
   1  13   0        0.49        0.56      0.87 o 
   2  13   0        0.13        0.38      1.10 o 
   3  13   0        0.09       -0.27      1.48 o 
   4  13   0        0.01       -0.14      0.98 o 
   5  13   0        0.00       -0.66      1.18 o 
   0  14   0        6.00        8.51      3.53 o 
   1  14   0       15.05       14.49      2.55 o 
   2  14   0       26.37       33.35      3.75 o 
   3  14   0        5.07        4.25      1.29 o 
 -12   1   1        2.28        6.67      1.66 o 
 -11   1   1        6.29        4.76      1.31 o 
 -10   1   1       22.15       25.77      1.44 o 
  -9   1   1        4.94        5.00      0.90 o 
  -8   1   1       62.81       64.27      1.43 o 
  -7   1   1       25.30       30.61      1.10 o 
  -6   1   1       37.61       34.11      1.49 o 
  -5   1   1       48.74       38.34      0.91 o 
  -4   1   1       33.06       28.72      1.01 o 
  -3   1   1       37.64       25.41      1.02 o 
  -2   1   1     1656.14     1517.79     46.74 o 
  -1   1   1      142.66      146.70      2.10 o 
   0   1   1        4.82        3.94      0.28 o 
   1   1   1       86.23       93.36      1.18 o 
   2   1   1     2410.96     2295.80     47.98 o 
   3   1   1     1237.39     1171.34     18.87 o 
   4   1   1     1258.79     1272.07     23.50 o 
   5   1   1       56.63       53.84      1.11 o 
   6   1   1       88.35       89.59      1.46 o 
   7   1   1      119.10      120.69      2.43 o 
   8   1   1       88.03       93.22      2.40 o 
   9   1   1       29.06       27.75      0.94 o 
  10   1   1        0.25        0.42      0.63 o 
  11   1   1        2.64        2.00      0.88 o 
 -12   2   1        1.62        2.24      1.03 o 
 -11   2   1       22.66       25.18      2.11 o 
 -10   2   1        1.07        1.29      0.53 o 
  -9   2   1      328.25      354.37      8.56 o 
  -8   2   1        2.15        2.68      0.64 o 
  -7   2   1      366.09      360.12      6.47 o 
  -6   2   1       29.87       27.24      1.56 o 
  -5   2   1       60.50       66.95      1.61 o 
  -4   2   1      162.13      175.18      2.11 o 
  -3   2   1     1054.75      961.80     20.52 o 
  -2   2   1      991.71      932.16     16.65 o 
  -1   2   1    20615.30    15589.84  38467.65 o 
   0   2   1      322.96      305.71      3.94 o 
   1   2   1     3394.56     3275.86     87.27 o 
   2   2   1      951.41      857.36     13.77 o 
   3   2   1        7.14        7.80      0.44 o 
   4   2   1       81.52       89.44      1.09 o 
   5   2   1      328.38      346.35      4.31 o 
   6   2   1      193.11      198.27      2.62 o 
   7   2   1      156.22      152.64      2.63 o 
   8   2   1        0.13       -0.03      0.58 o 
   9   2   1       38.03       36.79      1.96 o 
  10   2   1        5.71        5.44      0.83 o 
  11   2   1        1.65        0.47      0.74 o 
 -12   3   1        1.49        1.99      0.95 o 
 -11   3   1        1.18        2.59      0.86 o 
 -10   3   1        0.01        0.25      0.64 o 
  -9   3   1       69.00       77.31      1.93 o 
  -8   3   1       43.53       45.94      1.47 o 
  -7   3   1       27.21       27.37      1.54 o 
  -6   3   1       24.78       22.18      0.88 o 
  -5   3   1        7.20        6.13      0.67 o 
  -4   3   1      311.50      341.65      5.02 o 
  -3   3   1       75.31       70.44      1.21 o 
  -2   3   1      874.45      774.83     12.81 o 
  -1   3   1       17.95       18.31      0.79 o 
   0   3   1        1.03        1.85      0.37 o 
   1   3   1       16.18       19.07      0.58 o 
   2   3   1       59.80       63.60      0.87 o 
   3   3   1       43.48       48.35      1.10 o 
   4   3   1      104.91      124.60      3.56 o 
   5   3   1       10.98       13.37      0.66 o 
   6   3   1       51.10       54.71      1.06 o 
   7   3   1       51.05       47.97      1.25 o 
   8   3   1       86.86       91.41      2.08 o 
   9   3   1        0.63        2.00      0.61 o 
  10   3   1        1.05        2.25      0.98 o 
  11   3   1        1.80        2.66      1.04 o 
 -12   4   1        0.24        1.65      1.06 o 
 -11   4   1        4.71        3.11      1.36 o 
 -10   4   1        0.16        0.44      0.73 o 
  -9   4   1        7.66        9.01      1.03 o 
  -8   4   1       90.58       96.46      2.28 o 
  -7   4   1       14.32       17.74      1.26 o 
  -6   4   1        4.29        4.56      0.61 o 
  -5   4   1       60.03       61.90      1.58 o 
  -4   4   1        4.01        4.46      0.59 o 
  -3   4   1      112.05       88.51      1.72 o 
  -2   4   1      419.93      414.70      7.84 o 
  -1   4   1     1308.55     1220.68     24.35 o 
   0   4   1      111.60       96.31      1.53 o 
   1   4   1      750.50      739.05     12.17 o 
   2   4   1      259.73      238.33      3.24 o 
   3   4   1      149.00      170.32      2.03 o 
   4   4   1       55.52       60.24      1.21 o 
   5   4   1      328.93      348.42      8.90 o 
   6   4   1      139.54      140.88      2.82 o 
   7   4   1      138.65      137.77      2.95 o 
   8   4   1       26.57       28.80      1.72 o 
   9   4   1        6.20        7.15      0.93 o 
  10   4   1        0.50        3.10      0.92 o 
  11   4   1        0.04        1.96      1.75 o 
 -11   5   1        0.02       -0.67      0.68 o 
 -10   5   1        1.41        0.85      1.00 o 
  -9   5   1        1.66        1.18      0.98 o 
  -8   5   1        9.57        9.12      0.82 o 
  -7   5   1        3.24        3.11      0.55 o 
  -6   5   1       17.27       18.43      0.84 o 
  -5   5   1       52.31       55.46      1.77 o 
  -4   5   1       22.68       24.84      0.96 o 
  -3   5   1        1.55        1.92      0.68 o 
  -2   5   1       99.85       91.81      2.10 o 
  -1   5   1      198.84      199.88      3.25 o 
   0   5   1      450.24      420.45      6.31 o 
   1   5   1       25.02       22.40      0.86 o 
   2   5   1      133.02      121.44      2.36 o 
   3   5   1      342.47      314.49      4.88 o 
   4   5   1       30.26       27.09      1.29 o 
   5   5   1        0.31        0.47      0.31 o 
   6   5   1       95.68       96.07      2.08 o 
   7   5   1       22.57       23.62      0.89 o 
   8   5   1       33.49       37.17      1.24 o 
   9   5   1        0.12        0.07      0.63 o 
  10   5   1        0.00        0.42      0.76 o 
  11   5   1        1.67        2.32      1.09 o 
 -11   6   1        0.39        1.12      1.06 o 
 -10   6   1        0.11       -0.12      1.09 o 
  -9   6   1       14.79       10.58      1.44 o 
  -8   6   1       48.38       44.86      2.33 o 
  -7   6   1        4.89        3.93      0.69 o 
  -6   6   1        4.31        4.73      1.00 o 
  -5   6   1        0.00        0.46      0.74 o 
  -4   6   1       85.36       89.95      1.88 o 
  -3   6   1       94.78      115.60      2.24 o 
  -2   6   1       16.77       16.64      1.04 o 
  -1   6   1        0.81        0.76      0.49 o 
   0   6   1      156.47      156.35      2.39 o 
   1   6   1      223.25      240.89      4.70 o 
   2   6   1        5.92        5.67      0.48 o 
   3   6   1       12.10       10.87      0.89 o 
   4   6   1        3.54        3.74      0.59 o 
   5   6   1        1.97        2.10      0.52 o 
   6   6   1        0.01        0.40      0.61 o 
   7   6   1       55.21       63.15      2.43 o 
   8   6   1        0.00        0.45      0.62 o 
   9   6   1        0.15        0.01      0.66 o 
  10   6   1        0.07        0.59      0.98 o 
 -11   7   1        1.69        0.59      0.87 o 
 -10   7   1        1.89        0.82      0.97 o 
  -9   7   1        3.21        1.09      0.87 o 
  -8   7   1       55.12       58.08      1.86 o 
  -7   7   1       52.33       52.52      1.96 o 
  -6   7   1      102.63      106.04      2.88 o 
  -5   7   1        1.40        0.25      0.81 o 
  -4   7   1       39.14       47.76      1.74 o 
  -3   7   1       85.22       92.57      2.09 o 
  -2   7   1       30.47       27.32      1.08 o 
  -1   7   1       16.24       17.21      1.64 o 
   0   7   1      614.30      578.42     10.42 o 
   1   7   1      277.80      291.52      4.87 o 
   2   7   1      241.27      257.93      4.70 o 
   3   7   1        9.02       10.84      1.47 o 
   4   7   1       52.59       53.08      1.51 o 
   5   7   1        4.51        4.16      0.69 o 
   6   7   1       13.79       13.24      0.72 o 
   7   7   1        3.36        4.88      1.01 o 
   8   7   1       24.06       23.85      1.16 o 
   9   7   1        3.31        3.55      1.11 o 
  10   7   1        3.11        3.51      1.40 o 
 -10   8   1        1.79        1.73      1.29 o 
  -9   8   1        0.96        1.23      1.28 o 
  -8   8   1        3.68        2.95      0.81 o 
  -7   8   1       12.02       10.60      1.17 o 
  -6   8   1        0.30        0.82      0.71 o 
  -5   8   1       17.21       19.19      1.53 o 
  -4   8   1       14.54       14.60      1.57 o 
  -3   8   1        0.08        0.48      0.84 o 
  -2   8   1        1.13        0.46      0.69 o 
  -1   8   1      310.29      312.44      5.50 o 
   0   8   1       50.10       52.98      2.05 o 
   1   8   1        0.51        0.68      0.97 o 
   2   8   1        6.05        7.11      0.92 o 
   3   8   1       26.88       35.93      1.58 o 
   4   8   1        1.08        2.13      0.72 o 
   5   8   1       47.44       41.24      1.37 o 
   6   8   1        0.03        0.56      0.58 o 
   7   8   1        0.06        0.51      0.73 o 
   8   8   1        0.30        0.57      0.73 o 
   9   8   1       10.21       11.89      1.72 o 
  -9   9   1        0.54        2.67      1.34 o 
  -8   9   1        0.28        1.46      0.85 o 
  -7   9   1        5.02        3.84      1.44 o 
  -6   9   1       30.78       33.73      2.13 o 
  -5   9   1        0.56        0.30      0.71 o 
  -4   9   1        1.85        3.68      1.03 o 
  -3   9   1       19.77       19.48      1.60 o 
  -2   9   1      241.30      240.60      5.96 o 
  -1   9   1        6.21        6.23      1.01 o 
   0   9   1       67.74       62.15      2.66 o 
   1   9   1        0.32        0.47      0.78 o 
   2   9   1        1.29        1.15      0.63 o 
   3   9   1        3.73        3.90      0.97 o 
   4   9   1       50.22       48.79      1.68 o 
   5   9   1        9.26       10.66      0.82 o 
   6   9   1        7.17       10.53      1.27 o 
   7   9   1        3.70        4.81      1.15 o 
   8   9   1       19.36       21.73      2.16 o 
   9   9   1        3.00        2.37      1.38 o 
  -9  10   1        1.35        2.00      1.59 o 
  -8  10   1        0.99        3.19      1.80 o 
  -7  10   1        2.51        2.77      1.34 o 
  -6  10   1        0.52        0.11      0.84 o 
  -5  10   1        4.95        4.05      1.03 o 
  -4  10   1        5.34        5.11      0.95 o 
  -3  10   1       29.61       33.99      2.06 o 
  -2  10   1        9.30        8.76      1.17 o 
  -1  10   1       44.83       47.79      2.47 o 
   0  10   1        6.94        6.21      1.12 o 
   1  10   1        3.89        4.48      0.86 o 
   2  10   1        6.18        5.14      0.88 o 
   3  10   1        3.62        2.45      0.87 o 
   4  10   1        2.69        2.88      1.06 o 
   5  10   1       33.31       32.13      1.77 o 
   6  10   1        4.82        5.67      0.97 o 
   7  10   1        0.12       -0.34      1.30 o 
   8  10   1        4.02        4.25      1.47 o 
  -8  11   1        0.93        1.51      1.13 o 
  -7  11   1        1.82        1.96      1.39 o 
  -6  11   1        2.83        2.44      1.24 o 
  -5  11   1        0.83        1.21      1.23 o 
  -4  11   1        2.05        1.18      0.87 o 
  -3  11   1        2.49        1.13      1.13 o 
  -2  11   1        0.57        0.33      0.80 o 
  -1  11   1       13.08       11.15      1.36 o 
   0  11   1       42.80       43.14      2.28 o 
   1  11   1        1.38        0.61      1.21 o 
   2  11   1        0.79       -0.02      0.79 o 
   3  11   1       11.99       13.30      1.44 o 
   4  11   1       17.18       12.81      1.72 o 
   5  11   1        1.25        0.88      0.88 o 
   6  11   1        2.13        1.86      1.58 o 
   7  11   1        0.32       -1.40      1.89 o 
  -7  12   1        5.07        1.78      1.66 o 
  -6  12   1        0.17        0.92      1.17 o 
  -5  12   1        0.59        0.47      1.28 o 
  -4  12   1        5.64        5.52      1.44 o 
  -3  12   1       23.89       24.65      1.97 o 
  -2  12   1       34.88       41.45      2.05 o 
  -1  12   1       72.19       69.10      2.86 o 
   0  12   1       31.65       36.47      1.94 o 
   1  12   1       30.39       34.82      1.66 o 
   2  12   1        5.64        4.39      1.40 o 
   3  12   1        0.90        0.15      1.09 o 
   4  12   1        0.96        0.74      0.84 o 
   5  12   1        3.69        2.57      0.88 o 
   6  12   1        2.34        1.28      1.89 o 
  -5  13   1        1.22        1.89      1.44 o 
  -4  13   1        2.44        4.22      1.45 o 
  -3  13   1        6.74        7.73      1.72 o 
  -2  13   1        9.06       10.63      1.83 o 
  -1  13   1        1.48        2.75      1.39 o 
   0  13   1       24.42       28.60      2.31 o 
   1  13   1        6.37        6.66      1.93 o 
   2  13   1        2.44        3.97      1.07 o 
   3  13   1        0.01        0.00      1.19 o 
   4  13   1        0.71        0.25      1.19 o 
   5  13   1        0.91       -0.12      1.26 o 
  -3  14   1        5.57        7.62      1.86 o 
  -2  14   1        0.09        0.42      0.97 o 
  -1  14   1        0.62        1.80      1.44 o 
   0  14   1        0.84        1.35      1.24 o 
   1  14   1        7.10        9.57      1.45 o 
   2  14   1        0.02       -1.45      1.50 o 
 -12   0   2        8.76       13.35      2.94 o 
 -11   0   2        0.65       -0.19      1.79 o 
 -10   0   2       94.16      114.50      9.23 o 
  -9   0   2       11.25       10.65      1.59 o 
  -8   0   2      558.01      639.45     38.79 o 
  -7   0   2      332.31      306.21      6.58 o 
  -6   0   2        1.60        1.48      0.49 o 
  -5   0   2       20.69       21.23      1.27 o 
  -4   0   2        9.02       11.36      0.62 o 
  -3   0   2     2276.04     2230.80     81.35 o 
  -2   0   2    23979.53     5540.84   6683.24 o 
  -1   0   2     2176.59     2044.21     85.46 o 
   0   0   2      287.63      300.62      4.75 o 
   1   0   2      917.84      900.47     15.65 o 
   2   0   2      187.01      179.14      2.68 o 
   3   0   2      124.55      143.72     11.67 o 
   4   0   2      817.12      963.38     18.80 o 
   5   0   2      438.07      416.37      7.90 o 
   6   0   2      549.42      553.72     13.62 o 
   7   0   2       27.58       26.68      2.87 o 
   8   0   2        4.39        1.89      0.89 o 
   9   0   2       19.34       20.61      1.30 o 
  10   0   2        0.53        0.86      1.17 o 
  11   0   2        0.34        0.08      1.05 o 
 -12   1   2        6.09        8.46      1.30 o 
 -11   1   2       16.40       16.15      3.34 o 
 -10   1   2        0.60        1.55      0.67 o 
  -9   1   2        0.05       -0.14      0.65 o 
  -8   1   2       21.50       32.60      1.43 o 
  -7   1   2        1.91        3.23      0.75 o 
  -6   1   2        0.79        0.22      0.50 o 
  -5   1   2      259.05      290.81     10.56 o 
  -4   1   2       11.62       12.91      1.42 o 
  -3   1   2     1930.88     1862.93     54.08 o 
  -2   1   2     1457.81     1424.52     41.42 o 
  -1   1   2     2560.21     2403.62     51.22 o 
   0   1   2       48.91       48.40      0.75 o 
   1   1   2     2338.15     2253.20     42.98 o 
   2   1   2      794.33      728.57      8.76 o 
   3   1   2     5930.86     6279.12    212.52 o 
   4   1   2      400.80      356.06      4.36 o 
   5   1   2      320.71      352.50      4.84 o 
   6   1   2       38.33       43.90      0.91 o 
   7   1   2       24.55       24.68      0.72 o 
   8   1   2        7.78        4.44      0.63 o 
   9   1   2       13.09        8.11      1.03 o 
  10   1   2        1.09        0.94      0.61 o 
  11   1   2        9.67        7.57      1.17 o 
 -12   2   2        1.79        4.52      1.08 o 
 -11   2   2        4.31        6.17      1.16 o 
 -10   2   2        0.01        0.24      0.78 o 
  -9   2   2        0.03       -0.04      0.66 o 
  -8   2   2       43.04       47.36      1.13 o 
  -7   2   2        4.92        3.52      0.74 o 
  -6   2   2        7.92        7.36      0.68 o 
  -5   2   2      335.61      353.93     15.48 o 
  -4   2   2      177.56      194.24     11.90 o 
  -3   2   2     1084.19     1004.99     22.14 o 
  -2   2   2      704.00      611.78     13.36 o 
  -1   2   2       16.62       11.74      0.99 o 
   0   2   2     2352.27     2124.79     53.42 o 
   1   2   2      127.97      137.74      1.33 o 
   2   2   2       17.96       13.34      0.72 o 
   3   2   2      261.97      238.83      7.24 o 
   4   2   2      144.84      154.60      1.66 o 
   5   2   2       16.84       17.23      0.55 o 
   6   2   2        1.45        1.23      0.43 o 
   7   2   2       48.79       48.94      1.18 o 
   8   2   2       22.15       23.93      1.15 o 
   9   2   2       20.41       21.76      2.00 o 
  10   2   2        0.07        0.22      0.84 o 
  11   2   2        0.27        0.93      2.09 o 
 -12   3   2        0.24        0.53      1.03 o 
 -11   3   2        1.18        1.09      1.00 o 
 -10   3   2        0.70        0.62      0.92 o 
  -9   3   2       19.20       20.41      1.20 o 
  -8   3   2        0.04        0.10      0.55 o 
  -7   3   2       42.85       42.66      1.48 o 
  -6   3   2      312.01      312.97      4.76 o 
  -5   3   2       58.83       60.84      3.71 o 
  -4   3   2       63.48       62.38      1.51 o 
  -3   3   2      886.81      815.04     17.03 o 
  -2   3   2     2334.99     2261.72     68.31 o 
  -1   3   2     1786.20     1614.51     43.09 o 
   0   3   2      383.73      394.87      5.42 o 
   1   3   2      131.25      127.32      1.88 o 
   2   3   2      496.52      477.77      8.83 o 
   3   3   2       10.96       11.05      1.03 o 
   4   3   2        6.96        7.45      0.29 o 
   5   3   2      627.01      604.94      9.30 o 
   6   3   2      286.05      307.61      4.24 o 
   7   3   2       59.81       68.18      1.41 o 
   8   3   2        4.83        3.54      0.74 o 
   9   3   2        0.47        0.11      0.65 o 
  10   3   2        3.10        4.51      1.01 o 
  11   3   2        3.28        7.42      2.60 o 
 -12   4   2        0.48        0.69      1.11 o 
 -11   4   2       25.63       30.97      2.84 o 
 -10   4   2       52.82       56.33      2.28 o 
  -9   4   2       91.39      105.35      3.51 o 
  -8   4   2        0.10        1.18      0.65 o 
  -7   4   2       15.64       15.70      0.88 o 
  -6   4   2        3.22        4.05      0.67 o 
  -5   4   2      641.10      699.93     17.64 o 
  -4   4   2      368.68      390.68      9.06 o 
  -3   4   2      860.81      838.77     18.25 o 
  -2   4   2      187.68      183.75      2.77 o 
  -1   4   2       90.80       85.96      1.59 o 
   0   4   2      266.71      284.35      3.93 o 
   1   4   2      229.57      219.46      2.70 o 
   2   4   2        1.25        0.93      0.24 o 
   3   4   2       31.74       35.48      1.35 o 
   4   4   2       42.12       45.61      1.98 o 
   5   4   2       44.03       39.62      1.84 o 
   6   4   2      442.30      417.13      7.25 o 
   7   4   2        1.35        2.03      0.46 o 
   8   4   2        4.94        3.43      0.54 o 
   9   4   2       15.75       18.56      1.14 o 
  10   4   2        0.83       -0.63      1.53 o 
  11   4   2        1.94        7.88      2.29 o 
 -11   5   2        1.45        2.57      1.49 o 
 -10   5   2       71.08       80.41      2.83 o 
  -9   5   2      145.89      152.22      4.26 o 
  -8   5   2        6.83        2.75      0.67 o 
  -7   5   2       29.15       24.79      0.91 o 
  -6   5   2       16.28       17.76      1.71 o 
  -5   5   2      165.41      202.36      5.00 o 
  -4   5   2      204.98      222.01      4.17 o 
  -3   5   2      514.08      484.95      9.22 o 
  -2   5   2       18.41       20.44      0.85 o 
  -1   5   2      158.77      164.29      2.82 o 
   0   5   2        0.21        2.58      0.61 o 
   1   5   2     2291.57     2457.28     69.89 o 
   2   5   2       37.43       33.81      0.95 o 
   3   5   2      142.61      105.45      2.49 o 
   4   5   2        1.35        2.72      1.37 o 
   5   5   2      105.61      113.91      4.87 o 
   6   5   2       10.73        8.84      1.02 o 
   7   5   2      227.49      219.21      3.36 o 
   8   5   2        0.20        0.75      0.44 o 
   9   5   2        0.92        2.48      1.36 o 
  10   5   2        2.69        5.36      1.33 o 
 -11   6   2        1.20        1.50      1.26 o 
 -10   6   2        1.31        0.68      0.81 o 
  -9   6   2       55.61       58.34      2.32 o 
  -8   6   2        0.35        0.71      0.59 o 
  -7   6   2        0.55       -0.26      0.57 o 
  -6   6   2        0.59        0.36      0.90 o 
  -5   6   2       38.39       43.11      1.48 o 
  -4   6   2       18.34       20.82      1.49 o 
  -3   6   2       29.31       30.87      1.42 o 
  -2   6   2       26.62       25.67      1.28 o 
  -1   6   2       45.00       48.01      1.42 o 
   0   6   2      344.63      387.71      6.91 o 
   1   6   2       10.59        8.78      0.71 o 
   2   6   2        5.50        7.31      0.84 o 
   3   6   2       54.56       50.89      1.44 o 
   4   6   2        1.29        1.70      0.25 o 
   5   6   2       26.28       28.20      2.81 o 
   6   6   2      474.49      501.47     13.50 o 
   7   6   2       14.29       12.80      1.43 o 
   8   6   2       13.06       14.45      1.54 o 
   9   6   2        0.15        0.48      0.82 o 
  10   6   2        0.54       -0.04      0.96 o 
 -11   7   2        1.48        0.37      1.83 o 
 -10   7   2        3.96        1.54      1.23 o 
  -9   7   2        2.23        1.00      0.75 o 
  -8   7   2        0.43        0.45      0.73 o 
  -7   7   2       10.65       10.50      1.26 o 
  -6   7   2        5.57        4.36      0.98 o 
  -5   7   2        2.08        2.05      0.74 o 
  -4   7   2        8.96        6.79      0.97 o 
  -3   7   2        9.08        9.15      0.95 o 
  -2   7   2        5.80        7.43      0.96 o 
  -1   7   2       28.22       26.20      1.08 o 
   0   7   2       32.95       30.69      1.57 o 
   1   7   2       79.25       81.14      1.75 o 
   2   7   2       43.11       39.03      1.21 o 
   3   7   2       19.23       18.66      0.74 o 
   4   7   2        9.53        8.74      0.71 o 
   5   7   2        1.31        0.29      0.37 o 
   6   7   2        7.11        5.17      1.67 o 
   7   7   2        0.02       -0.47      0.94 o 
   8   7   2        0.94        1.43      1.25 o 
   9   7   2        0.32        0.24      1.12 o 
  10   7   2        0.24        1.05      1.94 o 
 -10   8   2        0.27        2.23      1.71 o 
  -9   8   2        0.00        0.30      0.72 o 
  -8   8   2        1.03        0.90      0.73 o 
  -7   8   2        1.53        1.71      1.07 o 
  -6   8   2        1.02        1.41      0.71 o 
  -5   8   2       13.10       16.16      1.56 o 
  -4   8   2       21.54       19.44      1.55 o 
  -3   8   2        2.45        4.01      0.91 o 
  -2   8   2       18.32       20.00      1.47 o 
  -1   8   2        9.40        8.38      0.77 o 
   0   8   2       53.33       56.81      2.04 o 
   1   8   2        7.98        6.91      0.72 o 
   2   8   2        1.68        2.38      0.73 o 
   3   8   2        0.39        0.60      0.57 o 
   4   8   2        9.22       10.92      0.73 o 
   5   8   2        5.80        5.45      0.86 o 
   6   8   2        0.02        1.09      1.44 o 
   7   8   2       14.34       14.22      1.76 o 
   8   8   2        7.62        7.50      1.56 o 
   9   8   2        4.08        3.30      1.45 o 
 -10   9   2        0.40        1.68      1.62 o 
  -9   9   2        4.31        5.82      1.34 o 
  -8   9   2       15.37       10.32      1.30 o 
  -7   9   2       24.41       30.63      2.63 o 
  -6   9   2        1.11        3.22      1.25 o 
  -5   9   2        0.14       -0.25      0.74 o 
  -4   9   2        5.52        8.65      1.14 o 
  -3   9   2        7.30        7.68      1.14 o 
  -2   9   2      186.18      176.92      5.73 o 
  -1   9   2      437.02      418.85      8.52 o 
   0   9   2       26.86       24.13      1.78 o 
   1   9   2        6.49        6.50      0.92 o 
   2   9   2        5.69        4.02      0.88 o 
   3   9   2       68.83       57.04      2.03 o 
   4   9   2        6.17        6.22      0.81 o 
   5   9   2       34.35       36.40      1.88 o 
   6   9   2       16.36       13.24      0.77 o 
   7   9   2        0.36        0.15      1.16 o 
   8   9   2        0.42        0.57      1.13 o 
  -9  10   2        6.66        7.80      1.59 o 
  -8  10   2       17.89       18.54      3.12 o 
  -7  10   2        4.53        3.23      1.05 o 
  -6  10   2        0.82        1.25      1.21 o 
  -5  10   2        0.34        1.69      1.01 o 
  -4  10   2        0.08        1.48      0.87 o 
  -3  10   2       62.55       61.47      2.50 o 
  -2  10   2      440.44      445.56     12.70 o 
  -1  10   2        1.17       -0.53      0.82 o 
   0  10   2        1.64        1.94      0.79 o 
   1  10   2        0.50        1.82      0.89 o 
   2  10   2        0.09        0.15      0.60 o 
   3  10   2        4.95        5.15      1.00 o 
   4  10   2       59.47       47.67      1.66 o 
   5  10   2        3.49        1.90      0.67 o 
   6  10   2        3.36        4.09      1.65 o 
   7  10   2        1.27        0.87      1.39 o 
   8  10   2       10.02        9.80      2.76 o 
  -8  11   2        0.00        0.18      1.26 o 
  -7  11   2        1.37        1.66      1.54 o 
  -6  11   2        1.39        1.21      1.01 o 
  -5  11   2        0.29        0.26      1.15 o 
  -4  11   2        2.23        2.07      0.98 o 
  -3  11   2       57.75       55.99      2.86 o 
  -2  11   2        0.39        1.53      1.18 o 
  -1  11   2        0.65        0.75      0.96 o 
   0  11   2        6.31        5.84      1.06 o 
   1  11   2        2.27        1.48      1.19 o 
   2  11   2        0.02        1.25      1.52 o 
   3  11   2       47.81       37.49      1.54 o 
   4  11   2        5.88        5.82      1.12 o 
   5  11   2       10.44       12.50      1.84 o 
   6  11   2        9.25        8.56      3.10 o 
   7  11   2        5.02        3.35      2.77 o 
  -7  12   2        3.21        3.94      1.86 o 
  -6  12   2        1.67        3.08      1.22 o 
  -5  12   2        0.66        1.14      1.60 o 
  -4  12   2        7.70       10.08      1.37 o 
  -3  12   2        4.71        6.42      1.97 o 
  -2  12   2        7.67        6.90      1.18 o 
  -1  12   2        2.30        1.63      1.20 o 
   0  12   2        1.15        0.57      0.98 o 
   1  12   2        2.87        3.15      1.04 o 
   2  12   2        1.81        1.79      1.07 o 
   3  12   2        1.69        1.75      1.28 o 
   4  12   2        3.09        2.58      1.24 o 
   5  12   2        0.10        0.45      1.41 o 
   6  12   2        0.06        1.43      2.36 o 
  -5  13   2        1.88        3.87      1.48 o 
  -4  13   2        0.47        3.52      1.60 o 
  -3  13   2        0.03       -0.83      1.55 o 
  -2  13   2        0.12        3.37      1.11 o 
  -1  13   2        0.14       -1.05      1.05 o 
   0  13   2        0.34        0.76      0.95 o 
   1  13   2        0.29        0.03      0.96 o 
   2  13   2        2.28        1.60      0.90 o 
   3  13   2        1.81        0.98      0.82 o 
   4  13   2        3.26        3.06      1.96 o 
  -3  14   2        2.10        5.04      2.64 o 
  -2  14   2        0.24        1.20      1.49 o 
  -1  14   2        6.05        7.64      2.34 o 
   0  14   2       12.95       15.91      2.40 o 
   1  14   2        0.72        0.39      1.08 o 
   2  14   2        0.01        0.76      1.79 o 
 -12   1   3        0.22        0.68      1.34 o 
 -11   1   3        4.19        5.57      1.15 o 
 -10   1   3        1.68        0.81      0.52 o 
  -9   1   3        0.04        0.29      0.51 o 
  -8   1   3        2.52        1.82      0.59 o 
  -7   1   3        7.27       11.65      1.01 o 
  -6   1   3      178.22      177.11      9.30 o 
  -5   1   3        6.95        6.08      0.69 o 
  -4   1   3     2081.85     1950.42     60.22 o 
  -3   1   3        3.46        2.25      0.71 o 
  -2   1   3      204.99      185.75      2.20 o 
  -1   1   3      150.62      156.81      2.19 o 
   0   1   3       38.88       33.09      0.69 o 
   1   1   3        3.59        3.15      0.29 o 
   2   1   3     1483.58     1630.00     28.41 o 
   3   1   3        2.52        2.60      0.32 o 
   4   1   3      514.19      561.83      7.46 o 
   5   1   3        8.90        9.09      0.66 o 
   6   1   3       46.04       48.35      1.18 o 
   7   1   3        0.64        0.72      0.38 o 
   8   1   3       35.93       30.98      1.96 o 
   9   1   3        3.04        3.76      0.87 o 
  10   1   3        3.28        2.29      0.64 o 
 -12   2   3       10.79       11.81      1.99 o 
 -11   2   3        6.36        6.80      1.00 o 
 -10   2   3        5.23        5.57      1.01 o 
  -9   2   3       21.24       21.62      2.42 o 
  -8   2   3       71.97       76.03      2.17 o 
  -7   2   3       25.07       25.61      1.18 o 
  -6   2   3      126.63      152.96      3.03 o 
  -5   2   3       37.64       45.40      2.23 o 
  -4   2   3      890.71      955.86     23.38 o 
  -3   2   3       12.48       18.72      1.04 o 
  -2   2   3        3.27        5.97      0.58 o 
  -1   2   3      237.49      234.41      3.02 o 
   0   2   3        1.47        0.42      0.38 o 
   1   2   3       56.10       64.16      1.30 o 
   2   2   3      148.49      156.48      4.03 o 
   3   2   3      186.86      205.05      3.09 o 
   4   2   3        4.95        4.15      0.36 o 
   5   2   3       76.95       89.37      2.49 o 
   6   2   3        9.11        9.80      0.62 o 
   7   2   3       14.77       18.96      0.95 o 
   8   2   3       14.14       15.41      1.07 o 
   9   2   3        0.02        0.35      0.67 o 
  10   2   3        0.84       -0.22      2.00 o 
 -12   3   3        0.35        3.14      1.51 o 
 -11   3   3       29.59       34.25      2.23 o 
 -10   3   3       56.22       55.17      3.91 o 
  -9   3   3        0.04       -0.15      0.55 o 
  -8   3   3       26.47       25.85      1.04 o 
  -7   3   3        0.68        1.25      0.55 o 
  -6   3   3      126.46      148.92      4.89 o 
  -5   3   3      221.85      234.65      4.97 o 
  -4   3   3        6.45        4.01      0.45 o 
  -3   3   3      125.60      145.71      2.68 o 
  -2   3   3      201.41      227.57      3.20 o 
  -1   3   3        3.29        5.52      0.55 o 
   0   3   3      951.34     1000.66     16.73 o 
   1   3   3      147.72      150.54      1.72 o 
   2   3   3       11.38       15.05      1.17 o 
   3   3   3        0.55        0.97      0.51 o 
   4   3   3      251.71      247.87      3.96 o 
   5   3   3        6.23        7.72      1.14 o 
   6   3   3      108.44       99.84      2.19 o 
   7   3   3        0.19        0.22      0.28 o 
   8   3   3        2.97        1.69      0.49 o 
   9   3   3        1.45        0.01      1.12 o 
  10   3   3        7.25        9.78      2.06 o 
 -12   4   3        0.43        2.09      1.49 o 
 -11   4   3        1.04       -0.07      1.12 o 
 -10   4   3       13.66       13.95      1.33 o 
  -9   4   3       10.49        7.40      1.10 o 
  -8   4   3        3.26        2.87      0.65 o 
  -7   4   3       10.57        7.75      0.55 o 
  -6   4   3        3.05        2.33      0.62 o 
  -5   4   3       24.54       24.43      1.26 o 
  -4   4   3      214.08      210.77      4.43 o 
  -3   4   3       20.36       16.41      1.22 o 
  -2   4   3      355.27      355.95      6.15 o 
  -1   4   3     1748.83     1714.83     41.48 o 
   0   4   3       52.23       60.15      1.40 o 
   1   4   3        8.86        6.12      0.42 o 
   2   4   3      104.37       95.83      2.15 o 
   3   4   3        0.03       -0.24      0.58 o 
   4   4   3       10.70        9.62      1.24 o 
   5   4   3      842.38      817.55     20.34 o 
   6   4   3       21.76       23.86      1.82 o 
   7   4   3       35.46       32.46      1.52 o 
   8   4   3        0.24        0.91      1.01 o 
   9   4   3        3.33        5.51      3.51 o 
  10   4   3        1.55        5.14      1.82 o 
 -12   5   3        0.09       -0.64      1.10 o 
 -11   5   3        8.66        5.74      1.54 o 
 -10   5   3        5.16        5.83      1.04 o 
  -9   5   3        3.60        1.71      0.67 o 
  -8   5   3        1.97        1.43      0.64 o 
  -7   5   3       25.36       25.87      1.08 o 
  -6   5   3        0.24       -0.17      0.92 o 
  -5   5   3        4.32        6.20      1.11 o 
  -4   5   3      163.41      178.97      5.46 o 
  -3   5   3      206.27      186.40      4.43 o 
  -2   5   3      168.55      175.20      3.71 o 
  -1   5   3       19.69       19.97      1.24 o 
   0   5   3        0.79        0.44      0.61 o 
   1   5   3      131.12      127.10      2.39 o 
   2   5   3       28.63       27.26      0.66 o 
   3   5   3        0.10       -0.30      0.68 o 
   4   5   3      162.14      162.56      5.15 o 
   5   5   3        0.34        0.31      0.91 o 
   6   5   3       31.35       30.90      2.04 o 
   7   5   3        0.44       -0.94      0.94 o 
   8   5   3        1.07        1.63      0.92 o 
   9   5   3        0.00        2.79      1.02 o 
  10   5   3        0.03        1.97      2.65 o 
 -11   6   3        1.94        2.29      1.36 o 
 -10   6   3        3.88        1.83      1.19 o 
  -9   6   3        0.10        0.52      0.62 o 
  -8   6   3       12.03       10.17      0.87 o 
  -7   6   3        0.73        1.19      1.13 o 
  -6   6   3        7.03        6.86      0.94 o 
  -5   6   3       60.51       69.50      2.44 o 
  -4   6   3       65.94       59.96      2.12 o 
  -3   6   3       50.55       54.52      1.96 o 
  -2   6   3       99.74       95.92      2.68 o 
  -1   6   3       63.33       72.34      2.42 o 
   0   6   3       42.04       48.81      1.92 o 
   1   6   3        0.03        0.06      0.66 o 
   2   6   3        5.40        4.96      0.59 o 
   3   6   3       35.09       41.06      2.40 o 
   4   6   3       92.15       97.96      4.04 o 
   5   6   3      197.19      223.21      5.28 o 
   6   6   3       22.96       21.42      1.46 o 
   7   6   3        0.79       -0.40      0.92 o 
   8   6   3        0.65        1.73      1.10 o 
   9   6   3        1.21        3.07      1.58 o 
 -11   7   3       12.69        8.79      2.24 o 
 -10   7   3       23.27       23.43      2.42 o 
  -9   7   3        2.98        2.56      0.95 o 
  -8   7   3       26.29       39.13      2.17 o 
  -7   7   3        0.05       -0.07      0.77 o 
  -6   7   3        7.69       10.17      1.58 o 
  -5   7   3       83.23       80.00      2.81 o 
  -4   7   3       43.43       40.27      1.92 o 
  -3   7   3      169.74      184.65      4.68 o 
  -2   7   3      164.94      159.27      3.20 o 
  -1   7   3        2.04        3.92      0.74 o 
   0   7   3       38.69       44.03      1.71 o 
   1   7   3        0.11       -0.27      0.50 o 
   2   7   3        3.11        2.75      0.64 o 
   3   7   3       87.30       99.12      5.01 o 
   4   7   3        0.02       -0.21      1.18 o 
   5   7   3       36.89       43.71      2.94 o 
   6   7   3        0.03        0.00      0.88 o 
   7   7   3        4.46        5.66      1.23 o 
   8   7   3        0.03        0.10      1.07 o 
   9   7   3        0.62        1.57      1.30 o 
 -10   8   3        0.15        1.48      1.16 o 
  -9   8   3        4.92        5.10      1.59 o 
  -8   8   3        9.64       11.51      1.55 o 
  -7   8   3        0.13       -0.06      0.96 o 
  -6   8   3        2.02        3.36      1.12 o 
  -5   8   3        8.40       12.51      1.71 o 
  -4   8   3       48.07       43.09      2.15 o 
  -3   8   3      565.53      618.23     13.45 o 
  -2   8   3        3.64        7.38      1.11 o 
  -1   8   3       10.15       13.51      1.05 o 
   0   8   3       14.84       16.92      1.23 o 
   1   8   3        0.06        0.69      0.54 o 
   2   8   3        8.06        5.49      0.87 o 
   3   8   3      115.99      111.91      2.37 o 
   4   8   3       13.53       14.88      1.74 o 
   5   8   3       49.98       51.58      2.57 o 
   6   8   3       10.93       11.15      1.65 o 
   7   8   3       27.68       31.85      4.01 o 
   8   8   3        1.02       -0.11      0.94 o 
 -10   9   3        4.06        7.72      1.84 o 
  -9   9   3        0.21        1.40      1.11 o 
  -8   9   3        1.35        2.95      1.52 o 
  -7   9   3        0.38        0.81      1.16 o 
  -6   9   3        1.38        2.30      1.19 o 
  -5   9   3        6.39        5.87      1.30 o 
  -4   9   3      101.58      110.99      3.47 o 
  -3   9   3        0.27       -0.63      0.73 o 
  -2   9   3        3.03        2.39      0.84 o 
  -1   9   3       19.88       15.90      1.01 o 
   0   9   3       17.15       17.02      1.17 o 
   1   9   3        3.04        4.09      0.91 o 
   2   9   3       37.65       30.38      1.21 o 
   3   9   3        0.72       -0.03      0.47 o 
   4   9   3        0.26        0.38      1.37 o 
   5   9   3        1.49        3.24      1.48 o 
   6   9   3       31.61       33.49      2.46 o 
   7   9   3        1.87        2.43      1.48 o 
   8   9   3        0.54       -0.07      1.26 o 
  -9  10   3        1.33        4.49      1.40 o 
  -8  10   3        5.24        9.13      2.02 o 
  -7  10   3        0.57        0.85      1.70 o 
  -6  10   3        1.92        2.18      1.20 o 
  -5  10   3        3.73        4.24      1.58 o 
  -4  10   3        2.38        3.38      1.11 o 
  -3  10   3        2.55        3.56      1.03 o 
  -2  10   3       36.57       38.85      1.82 o 
  -1  10   3       40.25       42.01      1.78 o 
   0  10   3       21.66       22.64      2.17 o 
   1  10   3        5.62        6.05      1.11 o 
   2  10   3        0.02       -0.17      0.58 o 
   3  10   3        2.07        1.81      0.70 o 
   4  10   3        0.36       -0.33      1.27 o 
   5  10   3        7.77        8.62      1.90 o 
   6  10   3       11.17       11.45      1.89 o 
   7  10   3        6.80        8.33      1.72 o 
  -8  11   3        0.25        0.32      1.23 o 
  -7  11   3        3.36        2.67      2.12 o 
  -6  11   3        4.55        3.06      1.34 o 
  -5  11   3        0.79        0.64      1.41 o 
  -4  11   3        1.51        3.31      1.21 o 
  -3  11   3       35.27       37.91      2.02 o 
  -2  11   3       36.57       37.94      2.44 o 
  -1  11   3        0.45        1.09      0.76 o 
   0  11   3        0.34        0.41      0.73 o 
   1  11   3       15.27       14.38      1.19 o 
   2  11   3       10.19       12.02      1.54 o 
   3  11   3        0.06        0.59      0.75 o 
   4  11   3        2.12        1.77      2.62 o 
   5  11   3        0.01       -0.84      1.54 o 
   6  11   3        0.04        0.57      1.55 o 
  -7  12   3        0.00        3.75      3.72 o 
  -6  12   3        3.74        2.78      1.44 o 
  -5  12   3        5.63        5.32      2.40 o 
  -4  12   3        4.21        4.28      1.19 o 
  -3  12   3        5.67        4.65      1.41 o 
  -2  12   3        0.36       -0.32      1.04 o 
  -1  12   3        5.33        8.52      1.87 o 
   0  12   3        0.53        0.22      1.04 o 
   1  12   3        0.47        1.79      1.56 o 
   2  12   3        1.91        0.18      0.71 o 
   3  12   3        0.94        0.63      1.47 o 
   4  12   3        0.13        0.87      1.50 o 
   5  12   3        3.82        5.03      2.29 o 
  -5  13   3        0.19       -1.66      2.21 o 
  -4  13   3        0.06       -0.72      1.08 o 
  -3  13   3        2.29        1.85      1.35 o 
  -2  13   3        4.94        6.36      1.71 o 
  -1  13   3        1.35        1.90      1.56 o 
   0  13   3       11.25       14.02      2.09 o 
   1  13   3        0.55        1.62      1.05 o 
   2  13   3        5.16        3.63      1.40 o 
   3  13   3       10.46        9.01      3.20 o 
  -1  14   3        5.90        8.49      3.23 o 
 -12   0   4        1.04        1.88      2.88 o 
 -11   0   4        0.97        2.44      1.68 o 
 -10   0   4        2.29        3.76      1.35 o 
  -9   0   4       68.86       70.56      4.35 o 
  -8   0   4       42.75       47.29      3.28 o 
  -7   0   4        2.60        4.16      1.47 o 
  -6   0   4        8.94       10.81      1.62 o 
  -5   0   4      244.97        3.69      1.34 o 
  -4   0   4      107.67      101.90      3.74 o 
  -3   0   4     1196.50     1081.02     24.52 o 
  -2   0   4     1921.32     2034.63     62.01 o 
  -1   0   4      614.90      631.98     21.34 o 
   0   0   4        8.46       12.44      0.94 o 
   1   0   4      766.49      846.39     29.79 o 
   2   0   4      393.58      456.24     17.77 o 
   3   0   4      124.03      122.65      4.88 o 
   4   0   4      956.24     1015.97     44.78 o 
   5   0   4        2.61        2.46      0.54 o 
   6   0   4       16.99       32.41      3.24 o 
   7   0   4      110.39      109.85      4.01 o 
   8   0   4       16.15        9.38      1.89 o 
   9   0   4        4.55        2.37      2.47 o 
  10   0   4        4.28        2.09      2.10 o 
 -12   1   4        0.25       -0.05      1.62 o 
 -11   1   4        4.32        5.91      1.57 o 
 -10   1   4       11.38       11.67      1.62 o 
  -9   1   4       47.04       53.49      2.31 o 
  -8   1   4       28.05       21.73      1.78 o 
  -7   1   4       35.38       40.39      3.95 o 
  -6   1   4       43.50       40.64      1.75 o 
  -5   1   4      983.52      981.35     23.89 o 
  -4   1   4      920.63      893.84     21.03 o 
  -3   1   4      635.87      645.87     10.25 o 
  -2   1   4       79.42       84.91      2.53 o 
  -1   1   4      182.15      199.15      3.69 o 
   0   1   4       40.95       41.47      0.92 o 
   1   1   4      806.60      859.00     13.22 o 
   2   1   4       32.91       33.74      1.15 o 
   3   1   4       87.84      101.37      1.39 o 
   4   1   4        4.72        4.18      0.59 o 
   5   1   4        7.70       10.57      0.56 o 
   6   1   4       20.37       22.06      1.68 o 
   7   1   4       85.84       73.75      1.72 o 
   8   1   4        5.36        4.55      0.69 o 
   9   1   4        0.01        0.45      0.86 o 
  10   1   4       10.37        9.94      2.76 o 
 -12   2   4        0.16        2.63      1.46 o 
 -11   2   4        0.48        1.59      1.31 o 
 -10   2   4       11.49        5.23      1.37 o 
  -9   2   4        0.00        0.06      0.56 o 
  -8   2   4       21.83       17.04      1.33 o 
  -7   2   4        2.51        1.81      0.56 o 
  -6   2   4       19.18       16.52      1.15 o 
  -5   2   4       14.42        9.93      1.02 o 
  -4   2   4      266.79      263.06      6.98 o 
  -3   2   4        6.79        5.79      0.55 o 
  -2   2   4      208.59      201.99      3.49 o 
  -1   2   4       61.20       74.92      1.55 o 
   0   2   4       47.71       45.78      1.24 o 
   1   2   4       63.77       71.84      1.12 o 
   2   2   4       96.09       94.61      1.21 o 
   3   2   4       73.41       82.00      1.40 o 
   4   2   4       44.23       48.35      1.36 o 
   5   2   4        5.37        3.83      0.83 o 
   6   2   4        1.38        0.45      0.34 o 
   7   2   4        5.42        3.61      0.42 o 
   8   2   4        0.89        0.63      0.69 o 
   9   2   4        4.44        2.59      1.41 o 
  10   2   4        6.14        6.46      2.45 o 
 -12   3   4        0.16       -1.35      2.24 o 
 -11   3   4        1.08        1.47      1.33 o 
 -10   3   4       13.27        9.92      1.29 o 
  -9   3   4        2.73        2.02      0.85 o 
  -8   3   4        0.34        0.56      0.64 o 
  -7   3   4        1.98        4.64      0.89 o 
  -6   3   4        0.09        0.07      0.61 o 
  -5   3   4       56.96       58.65      1.54 o 
  -4   3   4      167.33      156.94      3.52 o 
  -3   3   4        6.13        5.95      0.64 o 
  -2   3   4      153.84      147.44      2.51 o 
  -1   3   4      460.63      467.83      8.29 o 
   0   3   4      270.50      261.26      3.66 o 
   1   3   4       27.06       22.83      0.72 o 
   2   3   4      175.10      182.50      3.24 o 
   3   3   4       41.50       45.40      1.37 o 
   4   3   4        0.17       -0.31      0.67 o 
   5   3   4       14.29       16.90      1.66 o 
   6   3   4       11.38        9.91      0.90 o 
   7   3   4        0.52        0.87      0.74 o 
   8   3   4        4.30        4.40      1.13 o 
   9   3   4        2.57        3.27      1.57 o 
  10   3   4        1.04        3.07      2.19 o 
 -12   4   4        0.70        0.70      1.42 o 
 -11   4   4       11.88       10.71      1.66 o 
 -10   4   4        3.75        3.15      1.06 o 
  -9   4   4        4.59        3.12      1.05 o 
  -8   4   4        1.16        0.08      0.53 o 
  -7   4   4       27.40       39.09      1.67 o 
  -6   4   4      159.01      154.67      3.92 o 
  -5   4   4        5.57        6.91      0.55 o 
  -4   4   4        5.41        7.68      0.67 o 
  -3   4   4      234.31      251.12      3.50 o 
  -2   4   4       27.82       27.49      1.01 o 
  -1   4   4       22.38       20.83      0.86 o 
   0   4   4       10.73       14.85      0.65 o 
   1   4   4       34.47       33.29      0.88 o 
   2   4   4       39.13       41.41      1.68 o 
   3   4   4        2.89        3.15      0.86 o 
   4   4   4      639.76      623.04     13.51 o 
   5   4   4        0.73        0.22      1.11 o 
   6   4   4        1.11        0.51      0.72 o 
   7   4   4        0.28        0.41      0.80 o 
   8   4   4        0.61        0.06      1.56 o 
   9   4   4        1.09        4.68      1.21 o 
 -11   5   4       18.02       17.76      2.27 o 
 -10   5   4        6.06        4.30      1.01 o 
  -9   5   4       19.24       15.50      1.33 o 
  -8   5   4        8.57        9.77      1.15 o 
  -7   5   4        6.60       10.23      1.98 o 
  -6   5   4      244.49      264.22      6.95 o 
  -5   5   4      178.53      185.47      3.78 o 
  -4   5   4        8.93        6.15      0.64 o 
  -3   5   4       11.88       10.59      0.98 o 
  -2   5   4        0.43        1.25      0.49 o 
  -1   5   4      383.70      439.42      6.83 o 
   0   5   4      128.70      136.93      2.25 o 
   1   5   4      152.02      150.91      2.18 o 
   2   5   4        1.09        0.97      0.84 o 
   3   5   4      116.63      120.59      4.15 o 
   4   5   4       36.50       36.74      1.90 o 
   5   5   4       75.97       67.70      3.19 o 
   6   5   4        3.89        4.26      1.25 o 
   7   5   4       31.72       37.22      2.03 o 
   8   5   4        0.20        1.63      1.26 o 
   9   5   4       15.86       22.53      2.33 o 
 -11   6   4        4.94        4.91      1.36 o 
 -10   6   4        1.02        0.98      0.84 o 
  -9   6   4        0.16        0.49      0.92 o 
  -8   6   4        0.22        0.21      0.40 o 
  -7   6   4        5.30        3.99      1.17 o 
  -6   6   4       83.64       83.45      3.34 o 
  -5   6   4        1.25        1.45      0.96 o 
  -4   6   4      327.28      328.58      7.89 o 
  -3   6   4      108.60      114.75      3.51 o 
  -2   6   4      441.85      461.08      8.66 o 
  -1   6   4       62.23       63.86      1.63 o 
   0   6   4        4.42        3.96      0.49 o 
   1   6   4       51.55       50.01      1.14 o 
   2   6   4      109.40      116.07      3.60 o 
   3   6   4       25.07       23.28      1.83 o 
   4   6   4      970.70      995.24     25.98 o 
   5   6   4        4.07        5.03      1.19 o 
   6   6   4       26.58       25.93      2.23 o 
   7   6   4        3.34        3.33      1.21 o 
   8   6   4        0.38       -0.32      0.99 o 
   9   6   4        0.66        2.25      1.85 o 
 -11   7   4        0.41        0.40      0.95 o 
 -10   7   4        0.19       -0.83      0.96 o 
  -9   7   4        0.01        0.36      1.08 o 
  -8   7   4        0.14       -0.26      0.80 o 
  -7   7   4        0.94        1.52      1.14 o 
  -6   7   4        2.35        1.30      1.02 o 
  -5   7   4        1.54        1.08      0.86 o 
  -4   7   4        0.84        0.20      1.08 o 
  -3   7   4        1.33        1.22      0.81 o 
  -2   7   4       14.22       13.74      1.02 o 
  -1   7   4        1.12        0.73      0.86 o 
   0   7   4        0.18        0.65      0.68 o 
   1   7   4        0.19        0.47      0.36 o 
   2   7   4       10.45       11.38      0.74 o 
   3   7   4        0.17       -0.37      0.91 o 
   4   7   4        0.04        0.59      1.11 o 
   5   7   4        0.38        0.94      1.09 o 
   6   7   4        0.17       -0.58      1.07 o 
   7   7   4        2.10        5.93      2.43 o 
   8   7   4        1.36        2.68      1.19 o 
 -10   8   4        3.22        4.59      1.09 o 
  -9   8   4        0.64       -0.27      1.49 o 
  -8   8   4        2.09        3.68      1.69 o 
  -7   8   4        1.60        1.37      0.99 o 
  -6   8   4        2.38        2.54      1.31 o 
  -5   8   4       12.43       11.03      1.81 o 
  -4   8   4       59.27       76.22      3.14 o 
  -3   8   4       41.13       38.04      2.75 o 
  -2   8   4       25.85       28.84      1.86 o 
  -1   8   4       21.83       19.64      1.39 o 
   0   8   4        6.26        6.16      0.98 o 
   1   8   4       15.10       13.36      1.20 o 
   2   8   4       26.99       27.87      1.15 o 
   3   8   4       49.86       52.22      2.84 o 
   4   8   4       21.41       16.57      5.21 o 
   5   8   4       21.96       25.14      2.96 o 
   6   8   4        4.54        3.47      1.41 o 
   7   8   4        2.12        1.06      1.75 o 
   8   8   4        0.11        2.32      2.12 o 
  -9   9   4        2.05        2.90      1.85 o 
  -8   9   4        2.52        4.84      3.80 o 
  -7   9   4        0.10        1.17      1.20 o 
  -6   9   4        0.52        0.74      1.37 o 
  -5   9   4        0.39        1.15      1.17 o 
  -4   9   4      185.58      202.66      6.55 o 
  -3   9   4       83.79       81.78      4.73 o 
  -2   9   4        0.56        0.29      0.94 o 
  -1   9   4       18.09       27.39      2.20 o 
   0   9   4        2.75        1.85      0.81 o 
   1   9   4       11.06       13.61      1.38 o 
   2   9   4       27.57       31.62      1.55 o 
   3   9   4       20.41       15.77      2.35 o 
   4   9   4        0.02       -0.73      1.53 o 
   5   9   4       22.10       26.24      3.75 o 
   6   9   4        2.40        1.49      1.37 o 
   7   9   4        2.71        0.87      1.18 o 
  -8  10   4        1.10        2.24      1.47 o 
  -7  10   4        0.45       -0.11      1.20 o 
  -6  10   4        0.00        1.29      2.57 o 
  -5  10   4       46.05       42.12      2.87 o 
  -4  10   4      112.95      130.69      5.77 o 
  -3  10   4       17.61       15.70      2.88 o 
  -2  10   4        6.04        3.29      1.78 o 
  -1  10   4        0.19       -0.23      1.18 o 
   0  10   4        3.70        3.21      0.93 o 
   1  10   4       12.01       12.35      1.36 o 
   2  10   4       39.29       37.59      2.29 o 
   3  10   4        0.10       -0.14      1.24 o 
   4  10   4        1.85        2.10      1.54 o 
   5  10   4        3.82        4.12      2.05 o 
   6  10   4        9.24       10.37      2.04 o 
  -7  11   4        3.19        4.22      1.94 o 
  -6  11   4        3.97        7.10      3.48 o 
  -5  11   4       14.43       13.30      1.69 o 
  -4  11   4       12.08        7.74      2.47 o 
  -3  11   4        9.85        6.42      2.68 o 
  -2  11   4        0.11       -1.98      1.98 o 
  -1  11   4        0.15        0.36      1.28 o 
   0  11   4        2.07        2.23      0.94 o 
   1  11   4       30.01       24.79      1.59 o 
   2  11   4        0.66        0.71      1.64 o 
   3  11   4        0.29        0.11      1.34 o 
   4  11   4        0.96        2.45      1.99 o 
   5  11   4        0.16       -0.74      1.40 o 
  -6  12   4        0.05        2.38      1.61 o 
  -5  12   4        0.11       -0.74      1.32 o 
  -4  12   4        0.12        0.91      1.78 o 
  -3  12   4        3.76        5.15      1.92 o 
  -2  12   4        0.49       -0.79      1.49 o 
  -1  12   4        0.09        1.43      1.77 o 
   0  12   4        1.51        0.87      1.07 o 
   1  12   4        0.44       -0.39      1.12 o 
   2  12   4        0.57       -0.49      1.45 o 
   3  12   4        1.86        0.84      1.58 o 
   4  12   4        0.60       -0.92      2.52 o 
  -4  13   4        0.62        4.85      3.33 o 
  -3  13   4        0.19        0.97      1.26 o 
  -2  13   4        0.23        1.63      2.80 o 
  -1  13   4        0.20        2.06      2.20 o 
   0  13   4        0.02        2.54      3.05 o 
   1  13   4        0.32        6.46      4.97 o 
   2  13   4        1.36       -0.02      2.40 o 
 -12   1   5        0.02        2.70      1.45 o 
 -11   1   5        1.90        2.86      1.47 o 
 -10   1   5       13.36       14.44      1.74 o 
  -9   1   5       16.05       14.77      1.81 o 
  -8   1   5        0.02       -0.34      1.02 o 
  -7   1   5       44.77       37.97      2.22 o 
  -6   1   5       63.10       59.63      2.25 o 
  -5   1   5      160.84      168.31      3.02 o 
  -4   1   5      178.76      178.75      3.54 o 
  -3   1   5        3.05        2.77      0.52 o 
  -2   1   5      216.99      233.86      3.74 o 
  -1   1   5      228.60      240.47      7.07 o 
   0   1   5        2.47        4.07      0.51 o 
   1   1   5      117.37      117.03      2.12 o 
   2   1   5       95.90       91.76      1.74 o 
   3   1   5        0.07        0.07      0.41 o 
   4   1   5       39.94       38.01      0.97 o 
   5   1   5       33.04       28.65      0.97 o 
   6   1   5       34.19       31.02      1.57 o 
   7   1   5        5.20        4.71      0.76 o 
   8   1   5        0.00        0.23      1.07 o 
   9   1   5        3.18        1.42      1.90 o 
 -12   2   5        4.06        6.64      1.61 o 
 -11   2   5        2.39        0.94      1.59 o 
 -10   2   5        6.45       10.16      2.67 o 
  -9   2   5        1.58        2.38      1.23 o 
  -8   2   5        4.96        3.97      0.65 o 
  -7   2   5       47.00       51.26      2.78 o 
  -6   2   5        6.84        3.14      0.98 o 
  -5   2   5       18.10       17.37      1.98 o 
  -4   2   5      215.82      197.69      4.52 o 
  -3   2   5       47.06       48.89      1.82 o 
  -2   2   5       52.73       56.45      2.38 o 
  -1   2   5        9.40       10.71      0.57 o 
   0   2   5       57.94       66.96      1.13 o 
   1   2   5       49.01       52.65      1.04 o 
   2   2   5      212.47      219.63      3.84 o 
   3   2   5       44.42       39.88      0.91 o 
   4   2   5       31.83       28.87      1.13 o 
   5   2   5       31.74       27.44      1.29 o 
   6   2   5        4.09        2.92      1.18 o 
   7   2   5        2.05        1.45      1.00 o 
   8   2   5        0.01       -0.17      0.63 o 
   9   2   5        0.47        1.08      1.11 o 
 -12   3   5        2.00        5.01      1.96 o 
 -11   3   5        0.13        1.74      1.47 o 
 -10   3   5       14.64       12.59      1.76 o 
  -9   3   5       12.69       12.43      1.00 o 
  -8   3   5        4.10        3.88      0.99 o 
  -7   3   5       10.49       11.67      1.16 o 
  -6   3   5        0.15        0.90      0.76 o 
  -5   3   5       30.50       34.73      2.55 o 
  -4   3   5        0.91        0.41      0.55 o 
  -3   3   5       95.77       97.37      2.09 o 
  -2   3   5      180.13      218.83      4.27 o 
  -1   3   5       44.03       56.47      1.24 o 
   0   3   5       17.92       21.67      0.85 o 
   1   3   5       83.56       92.45      1.59 o 
   2   3   5       75.68       75.96      1.55 o 
   3   3   5        0.00       -0.07      0.84 o 
   4   3   5       40.32       38.49      1.47 o 
   5   3   5        0.15       -0.10      0.84 o 
   6   3   5        0.31       -0.21      0.66 o 
   7   3   5        0.43        0.61      1.02 o 
   8   3   5       10.69       14.65      3.04 o 
   9   3   5        0.97        0.18      1.51 o 
 -11   4   5        2.16        1.21      1.42 o 
 -10   4   5        0.17        0.92      0.92 o 
  -9   4   5        1.66        1.19      0.77 o 
  -8   4   5       21.50       23.81      2.54 o 
  -7   4   5       86.15       86.04      2.96 o 
  -6   4   5        3.03        4.21      0.99 o 
  -5   4   5      165.43      178.41      7.55 o 
  -4   4   5       32.47       31.68      1.59 o 
  -3   4   5      216.38      231.67      4.00 o 
  -2   4   5       33.83       34.35      0.98 o 
  -1   4   5        4.18        5.16      0.72 o 
   0   4   5       41.68       44.87      1.16 o 
   1   4   5      152.69      153.66      5.52 o 
   2   4   5      149.91      151.49      4.36 o 
   3   4   5      657.45      655.66     13.74 o 
   4   4   5       13.88       14.48      1.38 o 
   5   4   5        0.10        0.73      0.85 o 
   6   4   5        9.67        7.86      1.12 o 
   7   4   5        4.88        3.14      1.20 o 
   8   4   5        1.60        1.53      1.36 o 
 -11   5   5        0.16       -0.17      1.20 o 
 -10   5   5        0.06       -0.44      1.07 o 
  -9   5   5        2.39        2.93      0.72 o 
  -8   5   5        0.01       -0.05      1.13 o 
  -7   5   5        3.48        4.48      1.30 o 
  -6   5   5        0.70        0.97      0.55 o 
  -5   5   5        8.23        6.85      0.73 o 
  -4   5   5       15.97       15.98      0.91 o 
  -3   5   5        4.06        2.99      0.65 o 
  -2   5   5        2.17        2.93      0.54 o 
  -1   5   5       38.98       45.71      1.19 o 
   0   5   5        1.63        1.56      0.56 o 
   1   5   5       31.01       33.38      1.02 o 
   2   5   5       19.60       17.78      1.56 o 
   3   5   5       40.82       43.21      2.32 o 
   4   5   5       11.05        9.59      1.79 o 
   5   5   5        6.64        6.37      0.98 o 
   6   5   5        0.00        0.32      0.95 o 
   7   5   5        6.44        6.59      1.43 o 
   8   5   5        0.02        3.42      1.91 o 
 -11   6   5        0.32        1.39      1.81 o 
 -10   6   5        0.16        1.61      0.93 o 
  -9   6   5        0.90        2.43      1.28 o 
  -8   6   5        0.32        1.18      1.22 o 
  -7   6   5       20.92       17.08      1.00 o 
  -6   6   5        0.01        1.10      0.73 o 
  -5   6   5      105.24      113.82      2.18 o 
  -4   6   5       45.88       46.22      1.41 o 
  -3   6   5       73.04       70.80      1.79 o 
  -2   6   5        0.10        0.17      0.43 o 
  -1   6   5        0.30        0.82      0.65 o 
   0   6   5        0.03        0.80      0.54 o 
   1   6   5       19.54       18.07      0.72 o 
   2   6   5       50.25       53.86      2.52 o 
   3   6   5      176.45      183.08      4.95 o 
   4   6   5        1.86        1.12      1.39 o 
   5   6   5        2.52        1.99      0.99 o 
   6   6   5        5.26        7.82      1.45 o 
   7   6   5        1.33        2.74      1.81 o 
   8   6   5        2.39        3.97      1.48 o 
 -10   7   5        0.38        1.51      1.08 o 
  -9   7   5        4.77        3.05      1.29 o 
  -8   7   5        5.57        4.01      1.51 o 
  -7   7   5       24.66       26.54      2.43 o 
  -6   7   5       14.02       12.62      1.73 o 
  -5   7   5       85.06      104.29      3.11 o 
  -4   7   5        0.65       -0.36      0.66 o 
  -3   7   5        0.00        0.62      0.56 o 
  -2   7   5       28.76       35.93      1.42 o 
  -1   7   5        1.09        0.48      0.68 o 
   0   7   5        8.70        9.08      0.63 o 
   1   7   5       22.87       27.75      0.94 o 
   2   7   5       11.00       12.09      1.95 o 
   3   7   5       14.65       19.83      3.69 o 
   4   7   5       14.83       17.25      1.59 o 
   5   7   5        5.74        3.56      1.10 o 
   6   7   5        4.33        7.08      1.29 o 
   7   7   5        0.09        0.45      1.18 o 
 -10   8   5        2.66        3.33      1.10 o 
  -9   8   5        0.96        1.61      1.49 o 
  -8   8   5        0.01        1.40      1.19 o 
  -7   8   5        1.79        2.13      0.83 o 
  -6   8   5       46.91       56.49      2.55 o 
  -5   8   5      193.96      221.27      5.49 o 
  -4   8   5        1.21        2.81      0.81 o 
  -3   8   5        7.81        7.14      1.48 o 
  -2   8   5        2.21        2.91      0.83 o 
  -1   8   5        4.96        4.96      0.70 o 
   0   8   5        2.35        2.48      0.60 o 
   1   8   5       49.14       48.93      1.43 o 
   2   8   5       21.34       25.13      2.53 o 
   3   8   5       26.42       27.92      2.02 o 
   4   8   5       13.35       11.72      2.28 o 
   5   8   5       23.36       24.07      2.65 o 
   6   8   5        0.14        0.88      1.15 o 
   7   8   5        6.01        9.53      2.29 o 
  -9   9   5        1.21        4.50      1.52 o 
  -8   9   5        0.04        1.41      1.65 o 
  -7   9   5        0.41        0.55      1.01 o 
  -6   9   5        3.79        4.40      1.49 o 
  -5   9   5       34.60       35.01      2.39 o 
  -4   9   5       21.65       20.26      1.63 o 
  -3   9   5        4.71        4.18      1.05 o 
  -2   9   5        5.65        6.19      1.31 o 
  -1   9   5        0.25       -0.45      0.64 o 
   0   9   5       23.53       23.84      1.33 o 
   1   9   5       12.96       13.28      0.99 o 
   2   9   5       11.34        9.03      1.54 o 
   3   9   5        4.71        5.34      1.91 o 
   4   9   5        1.09        1.42      1.27 o 
   5   9   5        0.76        1.03      1.36 o 
   6   9   5        3.03        3.03      1.44 o 
  -8  10   5        2.01        5.72      2.33 o 
  -7  10   5        7.74        7.50      2.18 o 
  -6  10   5        3.98        4.26      1.68 o 
  -5  10   5        1.62        1.38      1.16 o 
  -4  10   5        7.86        6.73      1.30 o 
  -3  10   5        2.63        1.53      1.11 o 
  -2  10   5        0.62        1.10      0.90 o 
  -1  10   5        5.96        4.55      0.99 o 
   0  10   5       10.61        8.05      1.20 o 
   1  10   5       15.90       14.76      1.23 o 
   2  10   5       13.84       12.73      2.06 o 
   3  10   5       15.77       12.32      3.19 o 
   4  10   5        0.97        1.60      1.71 o 
   5  10   5        0.01       -0.29      1.64 o 
  -7  11   5        0.01        2.54      1.42 o 
  -6  11   5        0.21        0.69      1.61 o 
  -5  11   5        5.61        4.68      1.66 o 
  -4  11   5        1.55       -0.04      1.01 o 
  -3  11   5        0.10        0.67      0.94 o 
  -2  11   5        1.02        1.27      0.98 o 
  -1  11   5        0.03        1.24      0.95 o 
   0  11   5        0.00        0.92      0.79 o 
   1  11   5        0.72        0.21      1.20 o 
   2  11   5        0.38        0.44      1.41 o 
   3  11   5        3.98        4.77      1.88 o 
   4  11   5        1.43        2.23      1.79 o 
  -5  12   5        0.52        2.20      1.87 o 
  -4  12   5        3.63        2.74      1.33 o 
  -3  12   5        0.05        2.40      1.19 o 
  -2  12   5        0.88        3.26      2.90 o 
  -1  12   5        0.32        0.07      0.98 o 
   0  12   5        3.04        5.29      2.59 o 
   1  12   5        0.90        2.04      3.66 o 
   2  12   5        0.00        1.83      3.32 o 
 -12   0   6        0.83        2.51      2.30 o 
 -11   0   6       12.26       17.56      3.56 o 
 -10   0   6        0.05       -1.20      2.11 o 
  -9   0   6        2.64        3.04      2.14 o 
  -8   0   6        4.15        7.39      2.29 o 
  -7   0   6       13.67       11.41      2.39 o 
  -6   0   6      103.42       77.01     50.04 o 
  -5   0   6      758.62      706.36     16.03 o 
  -4   0   6       16.91       17.56      1.20 o 
  -3   0   6       12.92       14.12      0.91 o 
  -2   0   6       20.92       19.20      0.97 o 
  -1   0   6      192.20      189.49      5.85 o 
   0   0   6       84.03       98.43      2.53 o 
   1   0   6      125.62      128.96      3.28 o 
   2   0   6        3.33        3.03      0.71 o 
   3   0   6        1.49        0.45      0.86 o 
   4   0   6      181.43      176.19      4.41 o 
   5   0   6        7.27        5.42      1.00 o 
   6   0   6        3.14        2.21      0.84 o 
   7   0   6        1.26        1.79      3.80 o 
   8   0   6        1.28        1.89      2.50 o 
 -12   1   6        9.64       10.83      2.60 o 
 -11   1   6        3.18        5.32      2.49 o 
 -10   1   6        3.11        3.43      2.04 o 
  -9   1   6        3.02        8.72      5.69 o 
  -8   1   6       14.80       13.50      1.88 o 
  -7   1   6        9.13        4.66      1.99 o 
  -6   1   6      210.90      222.80      8.35 o 
  -5   1   6       60.62       61.37      3.37 o 
  -4   1   6       12.49       13.55      0.78 o 
  -3   1   6       11.65       16.68      0.96 o 
  -2   1   6        0.07        0.13      0.42 o 
  -1   1   6       14.08       12.25      0.99 o 
   0   1   6        3.45        2.64      0.54 o 
   1   1   6       99.97      107.96      1.91 o 
   2   1   6       17.32       18.87      0.85 o 
   3   1   6        5.12        3.88      0.63 o 
   4   1   6        0.63        1.08      0.59 o 
   5   1   6       30.76       25.13      1.35 o 
   6   1   6        0.04        0.20      0.61 o 
   7   1   6        0.33       -0.16      0.89 o 
   8   1   6        0.03       -1.37      2.19 o 
 -11   2   6        0.88        3.81      3.38 o 
 -10   2   6        1.53        1.27      1.54 o 
  -9   2   6        5.94        6.77      1.53 o 
  -8   2   6       14.34        7.73      3.26 o 
  -7   2   6       38.86       36.94      1.39 o 
  -6   2   6       52.23       62.78      4.41 o 
  -5   2   6       14.51       14.27      1.35 o 
  -4   2   6        2.96        3.75      1.03 o 
  -3   2   6        1.83        1.24      0.52 o 
  -2   2   6        1.24        1.35      0.47 o 
  -1   2   6      129.33      136.12      2.37 o 
   0   2   6       72.65       74.01      1.73 o 
   1   2   6      144.93      149.51      2.94 o 
   2   2   6        6.56        7.03      0.70 o 
   3   2   6        0.83        0.57      0.40 o 
   4   2   6        9.47        7.70      0.41 o 
   5   2   6        3.25        2.53      0.89 o 
   6   2   6        0.24        1.13      1.05 o 
   7   2   6        3.28        3.32      1.17 o 
   8   2   6        6.19        3.25      1.86 o 
 -11   3   6        0.41       -0.64      1.67 o 
 -10   3   6        4.01        4.78      2.87 o 
  -9   3   6        0.22       -0.05      0.55 o 
  -8   3   6        0.05        0.34      1.03 o 
  -7   3   6       26.81       29.13      2.14 o 
  -6   3   6       20.02       26.93      2.14 o 
  -5   3   6       56.37       52.91      2.28 o 
  -4   3   6       41.74       52.92      5.97 o 
  -3   3   6       17.75       22.12      1.33 o 
  -2   3   6       77.62       85.10      2.99 o 
  -1   3   6        1.02        2.21      0.65 o 
   0   3   6       16.72       20.68      0.97 o 
   1   3   6       86.05       83.23      1.87 o 
   2   3   6      105.17       99.37      2.20 o 
   3   3   6      136.24      127.48      3.66 o 
   4   3   6       34.24       34.19      1.54 o 
   5   3   6        1.95        2.81      1.03 o 
   6   3   6        1.96        1.80      0.89 o 
   7   3   6        3.42        3.37      1.15 o 
   8   3   6        0.55        0.80      1.09 o 
 -11   4   6        0.07        0.88      1.57 o 
 -10   4   6        0.02        0.34      1.30 o 
  -9   4   6        5.98        4.01      0.97 o 
  -8   4   6        9.75        8.89      1.48 o 
  -7   4   6       37.86       40.38      2.25 o 
  -6   4   6       39.39       43.66      2.32 o 
  -5   4   6        1.80        3.13      0.66 o 
  -4   4   6      181.26      190.13      4.15 o 
  -3   4   6       22.90       24.75      0.97 o 
  -2   4   6        1.37        1.14      0.83 o 
  -1   4   6       10.86        9.69      1.83 o 
   0   4   6        0.06        0.37      0.42 o 
   1   4   6        0.53        0.94      0.51 o 
   2   4   6      376.99      398.77      8.35 o 
   3   4   6       38.39       44.04      1.73 o 
   4   4   6       26.46       34.06      1.77 o 
   5   4   6        0.16       -0.56      0.88 o 
   6   4   6        1.54        1.57      1.27 o 
   7   4   6        0.04        0.75      1.07 o 
 -11   5   6        0.00        1.74      1.97 o 
 -10   5   6        5.40        0.86      1.13 o 
  -9   5   6        2.54        1.24      1.39 o 
  -8   5   6       29.80       35.93      3.02 o 
  -7   5   6       22.26       22.03      2.65 o 
  -6   5   6        0.56        1.72      0.69 o 
  -5   5   6       11.46       12.09      1.27 o 
  -4   5   6       34.89       39.90      1.46 o 
  -3   5   6        0.13        0.28      0.59 o 
  -2   5   6       11.27       12.02      0.84 o 
  -1   5   6       23.00       18.06      0.97 o 
   0   5   6        7.56       10.10      0.94 o 
   1   5   6      192.96      186.43      4.20 o 
   2   5   6       56.86       53.44      2.76 o 
   3   5   6       23.65       28.66      2.07 o 
   4   5   6        2.02        1.02      0.98 o 
   5   5   6       31.72       35.84      3.65 o 
   6   5   6        0.66       -0.79      1.05 o 
   7   5   6       48.06       62.98      3.24 o 
 -10   6   6        0.02        0.38      0.94 o 
  -9   6   6       10.05       12.27      2.03 o 
  -8   6   6       14.92        9.68      1.79 o 
  -7   6   6        5.99        7.75      1.32 o 
  -6   6   6       78.62       90.45      4.21 o 
  -5   6   6       12.13       13.22      0.91 o 
  -4   6   6       68.58       62.30      1.98 o 
  -3   6   6       49.57       49.32      1.71 o 
  -2   6   6        0.03       -0.25      0.60 o 
  -1   6   6        4.50        4.20      0.65 o 
   0   6   6       35.97       35.58      1.64 o 
   1   6   6       80.13       82.39      2.66 o 
   2   6   6      204.52      209.13      5.05 o 
   3   6   6        8.75        6.80      1.25 o 
   4   6   6        0.76        0.37      1.01 o 
   5   6   6        0.45        0.56      1.49 o 
   6   6   6        0.01        0.01      1.23 o 
   7   6   6        3.33        3.54      1.44 o 
 -10   7   6        0.06       -0.48      1.56 o 
  -9   7   6        0.06        0.63      1.26 o 
  -8   7   6        4.29        3.42      1.38 o 
  -7   7   6        0.71       -0.85      0.99 o 
  -6   7   6        0.02        0.02      0.71 o 
  -5   7   6        0.20       -0.14      0.69 o 
  -4   7   6        3.29        3.67      0.86 o 
  -3   7   6        0.98        1.14      0.81 o 
  -2   7   6        0.01       -0.17      0.62 o 
  -1   7   6        0.76        0.40      0.58 o 
   0   7   6        8.33        8.60      0.85 o 
   1   7   6        6.58        5.49      0.59 o 
   2   7   6        2.81        1.20      0.99 o 
   3   7   6        0.11        0.36      1.07 o 
   4   7   6        1.03        0.51      1.03 o 
   5   7   6        0.17        2.45      1.49 o 
   6   7   6        0.90        4.63      2.07 o 
  -9   8   6        2.36        3.56      1.37 o 
  -8   8   6        7.36        6.48      1.63 o 
  -7   8   6       12.87       10.70      1.53 o 
  -6   8   6       15.31       17.37      1.94 o 
  -5   8   6        0.00       -0.67      0.82 o 
  -4   8   6        0.10        0.22      0.85 o 
  -3   8   6        2.28        1.16      0.80 o 
  -2   8   6        2.30        1.52      0.90 o 
  -1   8   6       37.48       38.65      1.63 o 
   0   8   6       24.73       21.80      1.16 o 
   1   8   6       29.86       29.39      1.74 o 
   2   8   6        3.60        2.82      1.38 o 
   3   8   6        0.36        0.87      1.40 o 
   4   8   6        0.13       -0.46      1.07 o 
   5   8   6        0.39       -0.04      1.35 o 
   6   8   6        0.06       -0.26      1.94 o 
  -8   9   6        0.86        0.74      1.34 o 
  -7   9   6        0.16        2.14      1.80 o 
  -6   9   6       30.21       35.55      2.40 o 
  -5   9   6        3.76        3.09      0.83 o 
  -4   9   6        2.90        1.60      0.96 o 
  -3   9   6        2.16        2.79      0.86 o 
  -2   9   6        0.01        0.20      0.56 o 
  -1   9   6        4.11        4.09      0.78 o 
   0   9   6        4.12        5.35      0.90 o 
   1   9   6        0.11       -0.79      1.27 o 
   2   9   6       18.06       16.60      2.22 o 
   3   9   6       19.14       17.64      4.06 o 
   4   9   6        0.01        0.82      1.22 o 
   5   9   6        3.59        2.82      1.34 o 
  -7  10   6       17.62       12.19      1.78 o 
  -6  10   6        6.49        5.07      1.48 o 
  -5  10   6       26.05       25.48      1.89 o 
  -4  10   6        3.31        2.44      1.12 o 
  -3  10   6        0.46        0.81      1.08 o 
  -2  10   6        0.02        0.64      1.01 o 
  -1  10   6       24.56       26.48      1.69 o 
   0  10   6       18.15       12.82      2.46 o 
   1  10   6        0.18       -1.79      2.26 o 
   2  10   6        0.34        0.44      1.41 o 
   3  10   6        4.19        4.50      3.43 o 
   4  10   6        7.31        7.39      2.08 o 
  -6  11   6       22.76       17.98      1.97 o 
  -5  11   6       16.47       12.73      2.02 o 
  -4  11   6        1.45        1.21      1.06 o 
  -3  11   6        4.69        3.34      1.22 o 
  -2  11   6        1.47        0.99      1.36 o 
  -1  11   6        3.03        3.14      0.87 o 
   0  11   6        2.50        1.95      1.92 o 
   1  11   6        5.69        2.82      2.42 o 
   2  11   6        1.53        3.54      2.05 o 
  -3  12   6        0.29        2.98      1.69 o 
  -2  12   6        0.11        0.52      1.41 o 
  -1  12   6        0.00        0.14      1.71 o 
 -11   1   7        0.16        2.56      1.71 o 
 -10   1   7        0.53        2.98      7.60 o 
  -9   1   7        0.13        2.43      2.76 o 
  -8   1   7       13.06       16.18      2.67 o 
  -7   1   7       83.33       71.86      9.54 o 
  -6   1   7       49.34       43.11      1.86 o 
  -5   1   7        5.67        7.71      0.76 o 
  -4   1   7        1.53       -0.01      0.43 o 
  -3   1   7        0.31        0.10      0.52 o 
  -2   1   7        1.02        1.53      0.51 o 
  -1   1   7       64.01       69.75      2.08 o 
   0   1   7      101.21       95.91      2.35 o 
   1   1   7       18.25       17.56      0.91 o 
   2   1   7       28.17       24.09      1.23 o 
   3   1   7        7.46        5.79      0.83 o 
   4   1   7        1.60        3.15      1.30 o 
   5   1   7        0.01        0.30      0.73 o 
   6   1   7        0.12       -0.28      0.92 o 
   7   1   7        4.74        1.87      2.64 o 
 -11   2   7        0.00        2.20      1.72 o 
 -10   2   7        3.63        5.20      1.53 o 
  -9   2   7        0.27        0.00      1.32 o 
  -8   2   7        0.86       -0.22      1.12 o 
  -7   2   7       28.23       23.39      2.49 o 
  -6   2   7       62.50       62.56      2.44 o 
  -5   2   7       67.70       77.94      1.96 o 
  -4   2   7       20.70       27.57      1.28 o 
  -3   2   7        2.97        4.35      0.79 o 
  -2   2   7        1.96        1.82      0.49 o 
  -1   2   7       10.66       16.09      0.93 o 
   0   2   7        1.32        1.46      0.66 o 
   1   2   7      165.83      181.03      4.47 o 
   2   2   7        0.09        0.31      0.58 o 
   3   2   7      124.17      126.16      4.64 o 
   4   2   7       16.41       13.70      1.23 o 
   5   2   7        2.21        2.36      1.00 o 
   6   2   7        3.82        2.29      1.27 o 
   7   2   7        2.87        1.97      1.54 o 
 -11   3   7        0.68        3.76      2.56 o 
 -10   3   7        0.51        1.82      1.54 o 
  -9   3   7        6.66        5.08      2.08 o 
  -8   3   7        3.20        3.61      2.11 o 
  -7   3   7        4.55        3.97      1.15 o 
  -6   3   7        0.14       -0.05      0.65 o 
  -5   3   7        8.55       10.82      1.37 o 
  -4   3   7        0.23        1.10      0.84 o 
  -3   3   7        0.15        0.91      0.59 o 
  -2   3   7       15.14       14.73      0.99 o 
  -1   3   7        3.68        3.12      0.69 o 
   0   3   7       37.11       36.97      1.25 o 
   1   3   7       20.80       22.84      1.21 o 
   2   3   7       14.20       16.04      0.98 o 
   3   3   7        3.39        4.08      0.92 o 
   4   3   7        2.31        2.98      1.15 o 
   5   3   7        0.39       -0.99      0.99 o 
   6   3   7       16.47       20.00      2.22 o 
   7   3   7        1.75        1.62      1.35 o 
 -10   4   7        6.93        5.74      1.80 o 
  -9   4   7        9.35        9.76      1.41 o 
  -8   4   7        6.58        8.11      1.55 o 
  -7   4   7       15.78       16.83      2.09 o 
  -6   4   7        0.33        0.80      0.82 o 
  -5   4   7        4.10        2.58      1.81 o 
  -4   4   7       49.50       49.61      1.90 o 
  -3   4   7        0.01        0.27      0.66 o 
  -2   4   7       14.05       15.74      1.11 o 
  -1   4   7       20.94       19.72      1.39 o 
   0   4   7       68.47       70.10      2.12 o 
   1   4   7       58.35       62.82      1.80 o 
   2   4   7       31.38       29.21      1.75 o 
   3   4   7       21.41       19.25      1.83 o 
   4   4   7        2.42        4.10      1.13 o 
   5   4   7        0.00       -0.88      1.48 o 
   6   4   7        1.61        1.21      1.28 o 
 -10   5   7        0.00        2.85      1.82 o 
  -9   5   7        0.51        0.94      1.18 o 
  -8   5   7        2.26        4.22      1.43 o 
  -7   5   7       10.75        9.18      2.20 o 
  -6   5   7       13.14       18.39      2.02 o 
  -5   5   7       15.97       15.72      1.12 o 
  -4   5   7        3.20        3.48      0.92 o 
  -3   5   7        0.05       -0.06      0.71 o 
  -2   5   7        5.18        4.77      0.72 o 
  -1   5   7        0.28        0.48      0.65 o 
   0   5   7       28.27       30.46      1.32 o 
   1   5   7       23.07       22.64      0.90 o 
   2   5   7        7.82        6.83      1.49 o 
   3   5   7        2.54        1.87      0.99 o 
   4   5   7        0.38        0.42      1.21 o 
   5   5   7        0.54       -0.30      1.24 o 
   6   5   7        0.06       -0.08      1.04 o 
 -10   6   7        3.04        1.90      1.49 o 
  -9   6   7        0.68        0.26      1.04 o 
  -8   6   7        0.08        0.42      1.21 o 
  -7   6   7        8.48        8.55      1.85 o 
  -6   6   7        0.26       -0.04      0.66 o 
  -5   6   7       10.80        9.23      1.03 o 
  -4   6   7        0.96        1.49      0.83 o 
  -3   6   7        3.01        2.19      0.74 o 
  -2   6   7       11.82        8.40      1.00 o 
  -1   6   7        1.12        0.58      0.78 o 
   0   6   7       33.39       31.12      1.22 o 
   1   6   7        4.18        3.55      0.46 o 
   2   6   7        5.51        4.91      1.21 o 
   3   6   7        0.00       -0.03      0.86 o 
   4   6   7        1.59        2.85      1.50 o 
   5   6   7        0.04        1.52      1.20 o 
  -9   7   7        0.03        0.31      1.54 o 
  -8   7   7        0.32        0.21      1.42 o 
  -7   7   7        6.37        9.40      2.31 o 
  -6   7   7        1.16        1.43      0.72 o 
  -5   7   7        0.82        0.75      0.78 o 
  -4   7   7        1.74        2.33      0.91 o 
  -3   7   7        0.80        1.23      0.68 o 
  -2   7   7       37.48       39.03      1.63 o 
  -1   7   7        2.81        2.16      0.64 o 
   0   7   7       40.88       34.46      1.35 o 
   1   7   7        1.26        0.84      1.09 o 
   2   7   7        1.01        1.09      1.18 o 
   3   7   7        0.00        1.12      1.65 o 
   4   7   7        1.67        0.67      1.11 o 
   5   7   7        1.53        3.54      1.76 o 
  -8   8   7       10.00       16.43      2.12 o 
  -7   8   7        7.29        6.23      1.47 o 
  -6   8   7       13.83       11.06      1.65 o 
  -5   8   7        0.01       -0.21      0.73 o 
  -4   8   7        0.01       -0.35      0.86 o 
  -3   8   7        2.44        1.21      0.89 o 
  -2   8   7       21.60       26.19      1.29 o 
  -1   8   7       16.55       13.81      1.57 o 
   0   8   7        2.20        2.33      0.75 o 
   1   8   7        0.86        0.90      1.12 o 
   2   8   7        0.26        1.01      1.09 o 
   3   8   7        2.59        1.85      1.98 o 
   4   8   7        0.18        1.35      1.21 o 
  -7   9   7       25.00       20.19      5.99 o 
  -6   9   7       16.69       11.36      2.17 o 
  -5   9   7        0.08       -0.09      0.75 o 
  -4   9   7        1.99        1.06      0.71 o 
  -3   9   7        0.70        0.68      1.17 o 
  -2   9   7        2.77        1.97      0.97 o 
  -1   9   7        4.86        4.34      0.77 o 
   0   9   7        7.64        7.78      2.03 o 
   1   9   7        2.73        2.63      2.15 o 
   2   9   7        1.61        0.77      1.27 o 
   3   9   7        3.79        2.30      1.91 o 
  -6  10   7        0.38       -0.59      1.59 o 
  -5  10   7        0.59        1.22      1.20 o 
  -4  10   7        1.41        2.46      1.51 o 
  -3  10   7        0.17       -0.15      0.94 o 
  -2  10   7        2.62        1.53      0.85 o 
  -1  10   7        2.23        2.46      3.25 o 
   0  10   7        4.10        3.29      2.35 o 
   1  10   7        0.79       -0.90      2.98 o 
   2  10   7        0.40        1.55      1.65 o 
  -3  11   7        0.13        0.18      0.97 o 
  -2  11   7        0.86        1.03      1.40 o 
  -1  11   7        1.16        0.72      3.19 o 
 -10   0   8        0.10       -1.19      4.22 o 
  -9   0   8       33.71       31.92      7.61 o 
  -8   0   8       12.38       12.69      5.42 o 
  -7   0   8       47.60       51.26      4.95 o 
  -6   0   8       20.80       22.28      4.42 o 
  -5   0   8        2.95        3.50      0.98 o 
  -4   0   8        1.21        2.78      0.98 o 
  -3   0   8       14.98       15.59      1.64 o 
  -2   0   8       40.89       43.55      3.17 o 
  -1   0   8        0.69        0.72      0.95 o 
   0   0   8       77.63       75.65      3.81 o 
   1   0   8       59.71       60.91      2.65 o 
   2   0   8      123.15      124.34      6.90 o 
   3   0   8       22.09       22.51      1.46 o 
   4   0   8        0.18        0.88      1.32 o 
   5   0   8        5.46       11.81      3.70 o 
 -10   1   8        1.77        4.90      4.46 o 
  -9   1   8        2.82        4.49      2.39 o 
  -8   1   8       63.91       64.67      4.89 o 
  -7   1   8        6.50        6.99      1.08 o 
  -6   1   8        7.98        6.67      1.72 o 
  -5   1   8        0.00        0.58      0.65 o 
  -4   1   8        0.13        0.18      0.55 o 
  -3   1   8        1.79        2.00      0.68 o 
  -2   1   8      103.41      111.64      2.62 o 
  -1   1   8       19.17       18.14      1.10 o 
   0   1   8        3.86        4.00      0.81 o 
   1   1   8        0.08        0.17      0.83 o 
   2   1   8        0.36        0.14      0.64 o 
   3   1   8        1.44        2.45      0.96 o 
   4   1   8        1.22        2.20      1.65 o 
   5   1   8        0.25        0.45      1.09 o 
 -10   2   8        0.92        2.02      2.71 o 
  -9   2   8        7.31        7.63      2.13 o 
  -8   2   8        1.66        2.94      1.38 o 
  -7   2   8        6.79        4.85      1.11 o 
  -6   2   8        3.12        3.50      0.91 o 
  -5   2   8        3.88        4.30      1.19 o 
  -4   2   8        2.93        2.05      0.83 o 
  -3   2   8        4.49        4.79      1.03 o 
  -2   2   8        3.23        3.10      0.84 o 
  -1   2   8        2.46        2.24      0.58 o 
   0   2   8        0.77        0.15      0.62 o 
   1   2   8        1.17        0.56      0.67 o 
   2   2   8        1.66        0.93      0.64 o 
   3   2   8        0.82        0.96      1.09 o 
   4   2   8        1.69        2.29      2.27 o 
   5   2   8        0.24        5.35      1.80 o 
 -10   3   8        3.30        3.76      2.76 o 
  -9   3   8        7.14        6.34      1.69 o 
  -8   3   8        6.61        5.39      2.88 o 
  -7   3   8       14.15        8.51      1.38 o 
  -6   3   8       16.59       21.78      2.24 o 
  -5   3   8        0.19       -0.87      0.87 o 
  -4   3   8        0.41        1.42      1.02 o 
  -3   3   8        1.26        2.19      1.11 o 
  -2   3   8       18.77       23.35      1.41 o 
  -1   3   8        1.79        0.94      0.81 o 
   0   3   8       51.54       58.58      2.00 o 
   1   3   8        7.84        6.03      1.08 o 
   2   3   8        4.92        4.13      0.74 o 
   3   3   8        2.67        3.33      1.40 o 
   4   3   8        2.06        2.41      1.13 o 
   5   3   8        0.85        1.61      1.02 o 
 -10   4   8        0.00        0.48      2.90 o 
  -9   4   8        0.88        2.33      1.32 o 
  -8   4   8        1.48        1.55      0.85 o 
  -7   4   8        0.66        0.19      0.81 o 
  -6   4   8       21.34       26.91      4.08 o 
  -5   4   8       15.35       11.85      2.50 o 
  -4   4   8        8.72        6.06      1.42 o 
  -3   4   8        0.53        0.74      0.70 o 
  -2   4   8        1.23        0.72      0.86 o 
  -1   4   8       38.30       40.79      1.70 o 
   0   4   8       43.86       49.11      2.14 o 
   1   4   8        8.72        7.39      0.86 o 
   2   4   8        0.01        1.42      1.08 o 
   3   4   8        0.67       -0.66      0.80 o 
   4   4   8        0.84        1.50      1.37 o 
   5   4   8        3.12        4.50      1.93 o 
  -9   5   8        0.08        1.87      1.67 o 
  -8   5   8        0.04        1.49      1.17 o 
  -7   5   8        0.56        0.03      0.97 o 
  -6   5   8       14.00       11.86      1.86 o 
  -5   5   8        0.85        0.70      0.70 o 
  -4   5   8        6.63        5.95      0.89 o 
  -3   5   8       27.29       25.31      1.34 o 
  -2   5   8        6.79        6.93      0.95 o 
  -1   5   8       84.05       76.67      2.01 o 
   0   5   8       70.59       69.04      3.16 o 
   1   5   8       13.32       14.23      2.42 o 
   2   5   8        0.49        0.72      1.07 o 
   3   5   8        0.32        0.07      1.02 o 
   4   5   8        0.36        0.35      1.12 o 
  -9   6   8        0.08       -1.02      1.29 o 
  -8   6   8        0.50       -0.47      1.23 o 
  -7   6   8        0.49        1.21      1.03 o 
  -6   6   8        0.83        0.12      1.19 o 
  -5   6   8       11.03        5.14      1.11 o 
  -4   6   8        3.22        1.56      0.93 o 
  -3   6   8        3.42        3.15      0.72 o 
  -2   6   8        2.85        1.72      0.83 o 
  -1   6   8        6.40        4.54      0.80 o 
   0   6   8        2.90        1.87      0.68 o 
   1   6   8       29.96       25.51      4.67 o 
   2   6   8        9.28        5.91      1.57 o 
   3   6   8        1.22        4.02      2.10 o 
   4   6   8        0.25        1.27      1.51 o 
  -8   7   8        0.57        2.14      2.14 o 
  -7   7   8        0.92        0.65      1.26 o 
  -6   7   8        0.93        1.90      1.03 o 
  -5   7   8        2.40        2.43      0.81 o 
  -4   7   8        1.63        0.87      1.07 o 
  -3   7   8        0.39        0.76      1.05 o 
  -2   7   8        0.52        0.41      0.96 o 
  -1   7   8        3.18        1.54      0.77 o 
   0   7   8        3.44        1.35      1.39 o 
   1   7   8        1.98        4.20      1.64 o 
   2   7   8        2.16        3.19      1.92 o 
   3   7   8        1.06        4.01      1.85 o 
  -7   8   8        2.89        4.49      2.20 o 
  -6   8   8        2.14        3.37      1.76 o 
  -5   8   8        0.52        0.65      0.94 o 
  -4   8   8        0.06       -0.22      0.99 o 
  -3   8   8        5.81        3.99      0.91 o 
  -2   8   8        1.16        0.83      0.66 o 
  -1   8   8        1.59       -0.67      1.05 o 
   0   8   8        3.78        4.69      1.22 o 
   1   8   8        0.40        0.40      1.40 o 
   2   8   8        1.04        0.99      1.18 o 
  -5   9   8        0.21        1.96      1.90 o 
  -4   9   8        0.19        0.61      0.86 o 
  -3   9   8        0.48        0.72      1.30 o 
  -2   9   8        0.69        0.27      1.12 o 
  -1   9   8        0.59        0.19      1.97 o 
   0   9   8        5.10        4.27      1.91 o 
   1   9   8        0.58        1.16      1.34 o 
  -9   1   9       16.81       17.17      3.47 o 
  -8   1   9        1.75        0.81      1.62 o 
  -7   1   9        0.32       -0.21      1.28 o 
  -6   1   9        0.26       -0.01      0.86 o 
  -5   1   9        0.46        1.31      0.79 o 
  -4   1   9        0.28        0.83      0.64 o 
  -3   1   9       38.03       45.41      1.78 o 
  -2   1   9        1.03        0.52      1.05 o 
  -1   1   9        7.64        8.14      0.87 o 
   0   1   9        1.36        2.62      0.93 o 
   1   1   9        0.85        0.87      0.89 o 
   2   1   9        0.52        2.25      0.90 o 
   3   1   9        0.02        1.43      1.41 o 
   4   1   9        0.41        3.92      2.79 o 
  -9   2   9        1.16        0.18      2.05 o 
  -8   2   9        0.46       -0.19      1.20 o 
  -7   2   9        7.72        7.80      2.75 o 
  -6   2   9        2.00        4.06      1.10 o 
  -5   2   9        3.95        5.25      1.67 o 
  -4   2   9        5.04        4.07      1.46 o 
  -3   2   9       16.50       12.28      1.32 o 
  -2   2   9       13.71       18.56      1.99 o 
  -1   2   9       50.66       46.71      2.79 o 
   0   2   9        7.24        7.78      1.40 o 
   1   2   9        9.48        7.52      1.52 o 
   2   2   9        0.91        3.53      1.94 o 
   3   2   9        0.07       -1.28      1.28 o 
   4   2   9        1.00        4.24      1.57 o 
  -9   3   9        7.32        5.33      1.80 o 
  -8   3   9        0.40        1.20      1.86 o 
  -7   3   9        0.97        1.26      0.81 o 
  -6   3   9        0.72       -0.81      1.30 o 
  -5   3   9        6.78        5.71      1.47 o 
  -4   3   9        1.48        1.55      1.15 o 
  -3   3   9        2.79        4.38      1.25 o 
  -2   3   9        5.84        5.24      0.99 o 
  -1   3   9       43.90       53.35      2.23 o 
   0   3   9        3.94        2.68      1.05 o 
   1   3   9        0.08        0.75      1.00 o 
   2   3   9        0.05        0.99      1.64 o 
   3   3   9        1.08        0.48      1.06 o 
  -8   4   9        1.25        1.24      1.41 o 
  -7   4   9        0.04        1.34      1.04 o 
  -6   4   9        6.63        6.93      1.59 o 
  -5   4   9        0.00        0.83      0.99 o 
  -4   4   9        0.00       -0.17      0.90 o 
  -3   4   9        0.25        0.80      1.20 o 
  -2   4   9        0.11        1.41      1.04 o 
  -1   4   9        0.51        1.57      0.95 o 
   0   4   9       25.42       23.68      2.28 o 
   1   4   9        2.15        1.53      1.11 o 
   2   4   9        0.36        0.83      1.27 o 
   3   4   9        0.36        2.15      1.41 o 
  -8   5   9        0.44        2.01      1.98 o 
  -7   5   9        0.00        1.55      1.20 o 
  -6   5   9        0.04        0.45      0.93 o 
  -5   5   9        1.80        1.64      1.14 o 
  -4   5   9        0.11        1.32      1.04 o 
  -3   5   9        3.16        2.76      1.02 o 
  -2   5   9        1.02        1.58      0.80 o 
  -1   5   9        0.00        2.33      1.08 o 
   0   5   9        2.71        3.27      1.27 o 
   1   5   9        0.60        1.79      1.20 o 
   2   5   9        0.00       -0.37      1.13 o 
  -7   6   9        0.89        1.00      1.32 o 
  -6   6   9        1.79        2.06      1.51 o 
  -5   6   9        0.49        0.75      0.94 o 
  -4   6   9        3.08        3.06      0.91 o 
  -3   6   9        2.03        2.38      0.76 o 
  -2   6   9        9.74        6.19      1.00 o 
  -1   6   9        1.52        2.86      1.73 o 
   0   6   9        3.63        4.24      1.54 o 
   1   6   9        2.83        3.98      1.45 o 
   2   6   9        0.12        1.86      1.31 o 
  -6   7   9        0.78        1.45      0.88 o 
  -5   7   9        1.09        2.66      0.89 o 
  -4   7   9        2.23        1.65      0.84 o 
  -3   7   9        0.62        0.38      0.82 o 
  -2   7   9        2.27        3.06      1.01 o 
  -1   7   9        5.03        5.42      1.12 o 
   0   7   9        0.98        0.01      1.20 o 
  -4   8   9        7.18        6.66      1.91 o 
  -3   8   9        4.99        4.44      0.89 o 
  -2   8   9        0.05        1.10      1.05 o 
  -7   0  10        0.34       -0.08      2.13 o 
  -6   0  10        1.74       10.25      5.20 o 
  -5   0  10       12.71       12.89      1.71 o 
  -4   0  10       14.61       14.87      1.77 o 
  -3   0  10        0.60        3.55      1.67 o 
  -2   0  10       22.42       21.77      1.91 o 
  -1   0  10       11.10       17.51      4.39 o 
   0   0  10        9.81        8.36      1.65 o 
   1   0  10        1.74        2.36      1.87 o 
  -7   1  10        0.04       -1.72      1.96 o 
  -6   1  10        3.50        2.38      1.53 o 
  -5   1  10        0.14        2.26      1.25 o 
  -4   1  10       11.13       14.47      1.67 o 
  -3   1  10        0.73        0.48      0.82 o 
  -2   1  10        1.81        1.98      0.96 o 
  -1   1  10        0.27        3.21      1.78 o 
   0   1  10        1.39        3.26      1.20 o 
   1   1  10        0.05        3.53      1.62 o 
  -7   2  10        0.04        4.23      2.05 o 
  -6   2  10        0.20        1.04      1.28 o 
  -5   2  10        0.01        3.70      1.47 o 
  -4   2  10        0.66        0.77      0.87 o 
  -3   2  10        4.66        5.74      1.45 o 
  -2   2  10        0.59       -0.92      0.92 o 
  -1   2  10        0.92        5.28      1.67 o 
   0   2  10        1.70        4.66      1.28 o 
   1   2  10        0.01        3.65      2.54 o 
  -7   3  10        0.08        5.42      2.09 o 
  -6   3  10        0.01        4.76      1.89 o 
  -5   3  10        0.78        2.88      1.37 o 
  -4   3  10        0.80        4.92      2.85 o 
  -3   3  10        1.81        4.03      1.33 o 
  -2   3  10        1.06        0.82      1.38 o 
  -1   3  10        3.73        5.14      1.85 o 
   0   3  10        0.72        2.86      1.44 o 
   1   3  10        0.79        1.09      1.50 o 
  -6   4  10        1.19        2.46      1.16 o 
  -5   4  10        2.76        5.63      2.35 o 
  -4   4  10        5.32        5.37      1.95 o 
  -3   4  10       17.95       25.11      2.52 o 
  -2   4  10        5.57        5.87      1.35 o 
  -1   4  10        6.33        8.42      2.23 o 
   0   4  10        1.97        3.49      2.37 o 
  -5   5  10        0.05        2.25      1.31 o 
  -4   5  10        0.67        4.84      1.26 o 
  -3   5  10        0.79        1.49      0.96 o 
  -2   5  10       37.50       40.58      2.88 o 
  -1   5  10        4.80        6.84      1.77 o 
                                                 
